# Supplementary material for: Molecular identification of late and terminal Pleistocene Equus ovodovi from northeastern China
Source: PLoS One. 2019 May 16;14(5):e0216883. doi: 10.1371/journal.pone.0216883 (PMC6522033; doi:10.1371/journal.pone.0216883)
Supplement: S1 File — (XML) [file pone.0216883.s002.xml]

<?xml version="1.0" standalone="yes"?>

<!-- Generated by BEAUTi v1.8.2                                              -->
<!--       by Alexei J. Drummond, Andrew Rambaut and Marc A. Suchard         -->
<!--       Department of Computer Science, University of Auckland and        -->
<!--       Institute of Evolutionary Biology, University of Edinburgh        -->
<!--       David Geffen School of Medicine, University of California, Los Angeles-->
<!--       http://beast.bio.ed.ac.uk/                                        -->
<beast>

	<!-- The list of taxa to be analysed (can also include dates/ages).          -->
	<!-- ntax=5                                                                  -->
	<taxa id="taxa">
		<taxon id="JX312734_40000">
			<date value="40000.0" direction="backwards" units="years"/>
		</taxon>
		<taxon id="KY114520_34307">
			<date value="34307.0" direction="backwards" units="years"/>
		</taxon>
		<taxon id="ZDT4_29206">
			<date value="29206.0" direction="backwards" units="years"/>
		</taxon>
		<taxon id="ZDT9_12683">
			<date value="12683.0" direction="backwards" units="years"/>
		</taxon>
		<taxon id="ZDT7_39525">
			<date value="39525.0" direction="backwards" units="years"/>
		</taxon>
	</taxa>

	<!-- The sequence alignment (each sequence refers to a taxon above).         -->
	<!-- ntax=5 nchar=16445                                                      -->
	<alignment id="alignment" dataType="nucleotide">
		<sequence>
			<taxon idref="JX312734_40000"/>
			GTTAATGTAGCTTAATAATACAAAGCAAGGCACTGAAAATGCCTAGATGAGTATTCCTACTCCATAAACACATAGGCTTGGTCCTAGCCTTTTTATTGGTTATTAATAGAATTACACATGCAAGTATCCGCGCCCCAGTGAGAATGCCCTCTAAATCGCACTCTACGATCAAAAGGAGCAGGTATCAAGCACACTAGAAAGTAGCTTATAACACCTTGCTCAGCCACACCCCCACGGGACACAGCAGTGATAAAAATTAAGCCATGAACGAAAGTTCGACTAAGTTATATTAAATCAGGGTTGGTAAAATTCGTGCCAGCCACCGCGGTCATACGATTAACCCAAATTAATAAAATCCCGGCGTAAAGCGTGTCAAAGACCTTACACCAAAATAAAGTTAAAACCCAGTTAAGCTGTAAAAAGCTACAACCAAAGTAAAATAAACTACGAAAGTGACTTTAATACCTCTGACCACACGATAGCTAAGACCCAAACTGGGATTAGATACCCCACTATGCTTAGCCCTAAACTAAAATAGCTCATCACAACAAAGTTATTCGCCAGAGTACTACTAGCAACAGCCTAAAACTCAAAGGACTTGGCGGTGCTTTACATCCCTCTAGAGGAGCCTGTTCCATAATCGATAAACCCCGATAAACCCCACCATCCCTTGCTAATTCAGCCTATATACCGCCATCTTCAGCAAACCCTAAACAAGGCACCAAAGTAAGCACAATCATCCAACATAAAAACGTTAGGTCAAGGTGTAGCCCATGGGGTGGAGAGAAATGGGCTACATTTTCTACTCTAAGAACAAAAACTTAACCCAAACGAAAGTCTCTATGAAATTGGAGACCGAAGGAGGATTTAGCAGTAAATTAAGAATAGAGAGCTTAATTGAATCAGGCCATGAAGCGCGCACACACCGCCCGTCACCCTCCTTAAATATCACAAACCACAATTTTAACACAAAACCGTGGCCCAAACATATGAAAGGAGACAAGTCGTAACAAGGTAAGTATACCGGAAGGTGTACTTGGATAACCAAAGTGTAGCTTAAACAAAGCATCCAGCTTACACCTAGAAGATTTCACTCAAAATGAACACTTTGAACTAAAGCTAGCCCAAACGACATCCAACTCAACTACCCTTAGTCACTTAACTAAAACATTCACTAAACCATTAAAGTATAGGAGATAGAAATTTTAACTTGGCGCTATAGAGAAAGTACCGTAAGGGAACGATGAAAGATACATTAAAAGTACCAAACAGCAAAGCTTACCCCTTTTACCTTTTGCATAATGATTTAACTAGAATAAACTTAGCAAAGAGAACTTAAGCTAAGCACCCCGAAACCAGACGAGCTACCTACGAACAGTTACAAAGAACCAACTCATCTATGTCGCAAAATAGTGAGAAGATTCATAGGTAGAGGTGAAAAGCCCAACGAGCCTGGTGATAGCTGGTTGTCCAGAAACAGAATCTCAGTTCAAATTTAAGTTTACCTAAAAACCACCCAATTCTAATGTAAACTTAAACTATAATCTAAAAAGGTACAGCTTTTTAGATACAGGATACAACCTTTATTAGAGAGTAAGAATAAGATAATCCCATAGTTGGCTTAAAAGCAGCCATCAATTAAGAAAGCGTTCAAGCTCAACGTCACATTTATCTTAATCCCAAAAATAAACTCAGACTAACTCCTAATCTTATACTGGACTATTCATATCAACACATAGAAGCAATAATGTTAATATGAGTAACAAGAACTATTTCTCCTTGCATAAGCCTATATCAGAACGAATACTCACTGATAGTTAACAACAAAATAGACACAACCCAAAAACTAACCACCTATTTAAATTATTGTTAACCCAACACAGGCATGCGCCCATAAGGAAAGATTAAAAGAAGTAAAAGGAACTCGGCAAACACAAACCCCGCCTGTTTACCAAAAACATCACCTCTAGCATCTCCAGTATTAGAGGCACTGCCTGCCC
			AGTGACATCTGTTTAAACGGCCGCGGTATCCTAACCGTGCAAAGGTAGCATAATCACTTGTTCTCTAAATAGGGACTTGTATGAATGGCCACACGAGGGTTTTACTGTCTCTTACTTCCAATCAGTGAAATTGACCTTCTCGTGAAGAGGCGAGAATAACCAAATAAGACGAGAAGACCCTATGGAGCTTTAATTAACTGATTCACAAAAAACAACATACAAACCTAACCCTCAGGGACAACAAAGCTTTTGATTGAATCAGCAATTTCGGTTGGGGTGACCTCGGAGAACAAAACAACCTCCGAGTGATTTAAACCTAGACTAACCAGTCAAAATATACAATCACTTATTGATCCAAACCATTGATCAACGGAACAAGTTACCCTAGGGATAACAGCGCAATCCTATTCCAGAGTCCATATCGACAATTAGGGTTTACGACCTCGATGTTGGATCAAGACATCCTAATGGTGCAACCGCTATTAAGGGTTCGTTTGTTCAACGATTAAAGTCTTACGTGATCTGAGTTCAGACCGGAGTAATCCAGGTCGGTTTCTATCTATTCTACACTTTTCCCAGTACGAAAGGACAAGAAAAGTAGGGCCCACTTTACAAGAAGCGCCCTTAAACTAATAGATGACATAATCTAAATCTAACTAATTTATAAACCTCACCGCCCTAGAACAGGGCTCGTTAGGGTGGCAGAGCCCGGAAATTGCATAAAACTTAAACCTTTATACCCAGAGGTTCAATTCCTCTCCCTAACAACATGTTCATAATTAACATTCTCCTCCTAATTGTCCCAATCCTGCTCGCCGTAGCATTCCTCACACTAGTTGAACGAAAAGTCTTAGGCTACATACAACTTCGCAAAGGACCCAACATCGTAGGCCCCTATGGCCTACTACAACCCATTGCCGATGCCCTCAAACTATTTATCAAAGAACCACTACAACCACTAACATCATCGACATCCATATTTATCATCGCACCAATCCTAGCCCTCACCCTAGCCTTAACTATATGAATCCCTCTCCCCATA???????????GATTAACATAAACCTAGGAATTCTATTCATATTAGCCATATCCAGCCTAGCTGTCTACTCAATCCTTTGATCAGGATGAGCCTCAAACTCAAAATACGCCCTAATCGGAGCCCTACGAGCAGTAGCACAAACCATCTCATATGAAGTAACTCTAGCAATCATTCTACTCTCAGTCCTCCTAATAAGCGGATCATTCACACTATCAACACTTATCACTACCCAAGAATACTTATGATTAATCTTCCCATCATGACCCTTAGCCATAATATGATTTATCTCAACATTAGCCGAAACCAACCGAGCTCCATTTGACCTAACAGAAGGAGAATCAGAACTCGTCTCCGGATTCAACGTTGAATACGCAGCCGGCCCATTCGCTCTATTCTTCCTAGCAGAGTATGCAAACATCATCATAATAAACATCTTCACAACAACTCTATTTCTAGGAGCATTTCACAACCCCTACCTACCAGAACTCTACTCAATTAATTTTACCATCAAAGCCCTCCTTCTAACATGTTCCTTCCTATGAATCCGAGCATCCTACCCGCGATTCCGATATGACCAACTTATACACCTCCTATGAAAAAACTTTCTACCACTCACACTAGCCCTCTGCATATGACATGTCTCGCTACCAATCATACTATCCAGCATCCCACCACAAACATAAGAAATATGTCTGACAAAAGAGTTACTTTGATAGAGTAAAACATAGAGGTTCAAACCCTCTTATTTCTAGAACCACAGGAATTGAACCTGCTCCTGAGAATTCAAAATCCTCCGTGCTACCAAATTACACCATGCCCTACAAGTAAGGTCAGCTAAATAAGCTATCGGGCCCATACCCCGAAAATGTTGGATTACACCCTTCCCGTACTAATAAACCCCCTTATCCTCACAATTATCCTAATAACAGTTTTTCTAGGAACTATAATCGTCATAAT
			AAGCTCACACTGACTAATAATCTGAATCGGATTCGAAATAAATCTACTAGCCATTATCCCCATCCTAATAAAAAAATACAGCCCCCGAGCCATAGAAGCCTCCACCAAATACTTCCTAACCCAAGCCACCGCATCTATACTCCTCATAATAGCAATTATCATCAACCTGATGCACTCAGGCCAATGAACAATCACAAAAATTTTCAACCCCACAGCATCCATCATCATAACTTCAGCCCTTGCCATAAAACTTGGACTCACACCATTCCACTTCTGAGTGCCCGAAGTCACACAGGGCATCTCACTAACATCAGGCCTCATCCTACTCACATGACAAAAACTAGCCCCAATATCAATCCTATATCAAATCTCACCCTCAATCAACCTGAATATCTTACTTACCATAGCCGTACTGTCAATCCTGGTAGGAGGCTGAGGTGGTCTCAACCAAACCCAACTACGAAAAATTATAGCATACTCGTCGATCGCACATATAGGATGAATAA????????CT????TACAACCCAACACTGACAATACTAAACATACTAATTTACATTGTAATAACACTCACAATATTCATACTGTTTATCCACAGCTCCTCCACTACAACACTATCACTCTCACACACATGAAACAAAACACCTCTAACCACCACACTAATTCTAATCACCTTGCTATCTATAGGAGGCCTCCCCCCACTATCAGGATTCATACCCAAATGAATAATCATCCAAGAACTCACCAAAAACAGCAGCATCATTCTCCCCACTCTAATGGCTATCATAGCACTACTCAATCTCTACTTCTACATACGACTAACCTATTCCACCTCCCTAACCATATTCCCATCCACAAACAACATAAAAATAAAATGACAATTCGAAGCCAAACAAATTACCCTCCTACCCCCATTAATCGTCGCATCTTCCCTACTCCTCCCCCTAACCCCCATACTATCAATTCTGGACTAGGAATTTAGGTTAGCATCCAGACCAAGAGCCTTCAAAGCTCTAAGCAAGTATATTCACTTAATTCCTGCACACTAAGGACTGCAAGACTCTATCTCACATCAATTGAACGCAAATCAAACACTTTCATTAAGCTAAGCCCTTACTAGATTGGTGGGCTATCATCCCACGAAACTTTAGTTAACAGCTAAACACCCTAATCAACTGGCTTCAATCTACTTCTCCCGCCGCCTAAAAAAAAAGGCGGGAGAAGCCCCGGCAGAGTTAAAGCTGCTCCTTCGAATTTGCAATTCAATGTGAAATTCACCACGGGACTTGATAAGAAGAGGATTCCAACCCCTGTCTTTAGATTTACAGTCTAATGCTTACTCAGCCATCTTACCTATGTTCATCAACCGCTGACTATTTTCGACTAACCACAAAGACATCGGCACTCTGTACCTCCTATTCGGCGCTTGAGCTGGAATAGTAGGAACCGCCCTAAGCCTCCTAATCCGTGCTGAATTAGGCCAACCTGGGACCCTACTAGGAGATGACCAGATCTACAATGTTATTGTAACCGCCCACGCATTCGTAATAATTTTCTTTATAGTCATACCCATTATGATCGGAGGATTTGGGAACTGATTAGTCCCCTTAATAATTGGAGCACCTGACATAGCTTTCCCCCGAATAAACAACATAAGCTTCTGATTACTTCCCCCATCATTCCTGCTCCTTCTTGCTTCCTCAATAATTGAAGCAGGCGCTGGAACAGGCTGAACCGTATACCCTCCCCTAGCTGGCAATCTAGCGCACGCAGGGGCCTCTGTTGACTTAACCATTTTCTCTCTCCACCTAGCTGGTGTATCTTCAATCCTAGGTGCCATCAATTTCATTACTACAATCATCAACATAAAACCGCCAGCCCTATCCCAATATCAAACTCCTCTATTCGTTTGATCCGTCCTTATTACGGCAGTACTCCTTCTTCTAGCCCTTCCAGTCCTAGCAGCAGGCATTACCATGCTTCTCACAGACCGTAACC
			TAAACACCACCTTCTTCGACCCTGCAGGAGGAGGAGACCCAATCCTTTACCAACACCTATTCTGATTCTTCGGACACCCCGAAGTCTACATTCTCATCCTGCCAGGTTTTGGTATAATCTCACACATCGTTACATATTATTCAGGTAAAAAGGAACCTTTTGGCTACATGGGTATAGTGTGAGCTATAATATCCATTGGCTTTCTAGGCTTCATCGTATGAGCTCACCACATGTTTACAGTAGGTATAGACGTCGATACACGAGCATACTTCACATCAGCTACCATAATCATCGCCATCCCTACTGGTGTAAAAGTATTCAGCTGACTAGCCACCCTGCACGGAGGAAATATCAAATGATCCCCGGCTATACTCTGAGCTCTAGGCTTCATCTTCTTATTCACAGTAGGAGGCCTAACAGGTATCGTCTTGGCTAATTCATCCCTAGATATTGTTCTCCACGATACCTACTATGTAGTAGCACATTTCCACTATGTCCTGTCTATAGGAGCAGTCTTCGCCATTATAGGAGGATTTGTTCACTGATTCCCTCTATTCTCAGGATATACACTCAACCAAACCTGAGCAAAAATCCACTTTACAATTATATTCGTAGGGGTCAATATAACTTTCTTCCCACAACACTTCCTTGGCCTCTCAGGAATACCACGACGCTACTCTGATTACCCAGACGCATACACAACATGAAACACCATCTCATCCATAGGATCTTTCATCTCACTCACAGCAGTAATACTAATAATCTTCATGATTTGGGAAGCATTCGCATCTAAACGAGAAGTGTCTACAGTAGAATTAACCTCAACTAACCTAGAATGACTACACGGATGCCCCCCACCATACCACACATTCGAAGAACCCGCTTATGTAAACCTAAAATAAGAAAGGAAGGAATCGAACCCCCTCTAACTGGTTTCAAGCCAATATCATAACCACTATGTCTTTCTCCATTAAACGAGGTATTAGTAAAAATTACATAACTTTGTCAAAGTTAAATTATAGGTTGAACCCCTATATACCTCCATGGCCTACCCCTTCCAATTAGGATTCCAAGACGCAACATCCCCCATTATAGAAGAACTCCTACACTTCCATGACCACACGCTAATAATCGTATTCCTAATTAGCTCTCTAGTATTATACATTATCTCATCAATACTAACAACTAAATTAACCCACACTAGCACCATAGACGCCCAAGAAGTAGAAACAATTTGAACAATTCTACCAGCCATTATCCTTATTCTAATTGCCCTCCCATCCCTACGAATTCTATATATAATAGATGAAATCAACAACCCATCTCTCACGGTCAAAACAATAGGCCACCAATGATACTGAAGTTACGAATATACCGATTACGAGGACCTGACCTTCGATTCCTACATGATCCCCACATCAGACCTAAAACCAGGAGAATTACGTCTTCTAGAAGTCGACAACCGAGTGGTTCTCCCTATGGAAATAACTATCCGAATACTAATCTCATCCGAAGACGTCCTACACTCATGAGCTGTCCCCTCCCTAGGCCTAAAAACAGACGCCATCCCTGGGCGCCTAAATCAGACAACTCTCGTAGCCTCCCGACCAGGTCTTTACTACGGCCAATGTTCGGAGATCTGCGGATCAAACCACAGCTTCATACCAATTGTCCTTGAACTAGTCCCACTGAAACACTTCGAAGAATGATCTGCATCAATATTATAAAATCACTAAGAAGCTATTATAGCGTTAACCTTTTAAGTTAAAGACTGAGGGTTCAACCCCCTCCCTAGTGATATGCCACAGTTGGATACATCAACATGATTTATTAATATCGTCTCAATGATCTTAACTCTATTTATTGTATTTCAACTAAAAATCTCAAAGCACTCTTATCCAACACACCCAGAAGCAAAAACAACTAAAATAACCAAACACTTCACCCCTTGAGAATCAAAATGAACGAAAATCTATTCGCCTCTTTCGCTACCCCAACAG
			TAATAGGCCTCCCTATTGTAATTCTAATCATCATATTCCCCAGCATCCTATTCCCTTCATCCAACCGACTAATCAACAATCGCCTAATCTCAATTCAACAATGGCTAGTCCAACTTACATCAAAACAAATAATAGCTATTCACAACAACAAAGGACAAACCTGAACCCTCATACTCATGTCACTAATCCTATTCATTGGCTCGACAAACTTATTAGGCCTACTACCTCACTCATTTACACCAACAACACAACTATCAATAAATCTAGGTATAGCCATTCCCCTGTGAGCAGGAACAGTATTCATAGGCTTCCGTCATAAAACAAAAGCAGCCCTAGCTCACTTTCTGCCTCAAGGAACACCCATTTTCCTCATTCCCATGCTAGTAATTATTGAGACTATCAGCCTATTTATTCAACCTGTGGCTCTAGCCGTACGGCTAACTGCTAACATTACTGCCGGACATCTTCTAATTCACCTTATCGGAGGAGCAACACTAGCCCTCATAAATATTAGCCCCTCAACAGCCCTTATTACATTTATTATCCTAGTTCTGCTGACTATCCTCGAATTTGCAGTAGCCATAATCCAAGCCTACGTATTCACTCTTCTAGTAAGCCTCTACCTACATGATAACACCTAATGACCCACCAAACCCACGCCTACCACATAGTAAATCCCAGCCCATGACCACTTACAGGAGCCCTATCAGCCCTCCTAATAACATCAGGATTAGCCATGTGATTCCACTTTAACTCAACTCTACTTCTAGCTTTAGGACTATTAACCAACATCCTCACCATATATCAATGATGACGAGACATCATCCGAGAAAGCACATTTCAAGGCCACCACACATTAATCGTCCAAAAAGGACTCCGATACGGCATAATCCTTTTTATCATCTCAGAAGTCTTCTTCTTCTCTGGCTTCTTTTGAGCCTTCTACCACTCAAGCCTAGCTCCCACACCCGAACTAGGCGGCTGCTGACCACCCACAGGTATCCACCCCTTAAACCCCCTAGAAGTCCCCTTACTCAACACCTCAGTGCTCCTAGCATCTGGGGTCTCTATCACCTGAGCCCACCATAGCCTGATAGAAGGGAACCGTAAAAACATGCTCCAGGGCCTATTCATCACAATCTCACTAGGCGTATACTTCACTCTTCTCCAAGCCTCAGAATACTACGAAGCCTCATTTACCATTTCAGATGGGGTGTATGGATCGACATTTTTCGTGGCAACAGGATTCCACGGACTACACGTAATCATCGGATCCACCTTCCTTATCGTATGCTTCCTACGCCAACTAAAATTCCACTTTACATCCAGCCACCATTTCGGATTCGAAGCAGCCGCTTGGTACTGACACTTCGTCGACGTAGTTTGACTATTCTTATATGTCTCTATCTATTGATGAGGATCCTATTCTTTTAGTATTGACCAGTACAATTGACTTCCAATCAATCAGCTTCGGTACAACCCGAAAAAGAATAATAAACCTCATACTAACACTCCTCACCAACACATTACTAGCCTCGCTACTCGTACTCATCGCATTCTGACTACCGCAACTAAATATCTATGCAGAAAAAACCAGCCCATACGAATGCGGATTTGACCCAATAGGATCAGCACGCCTCCCTTTCTCAATAAAATTTTTCTTAGTGGCCATTACATTTCTGCTGTTCGACCTAGAAATCGCCCTCCTGCTACCCCTTCCATGAGCATCCCAGACAACTAACCTGAACATCATACTTATCATAGCACTAATCCTAATCTCTCTCCTAGCTATCAGCCTGGCCTATGAATGAACCCAAAAAGGACTAGAATGAACTGAGTATGGTAATTAGTTTAAACTAAAACAAATGATTTCGGCTCATTAAACTATGATTAACTTCATAATTACCAACATRTCACTAGTCCACATTAATATCTTCCTAGCATTCACAGTCTCCCTCGTAGGCCTACTAATGTATCGATCCCACCTAATATCCTCACTC
			CTATGCCTAGAAGGGATAATACTGTCACTATTCGTCATAGCAACCATAATAGTCCTAAACACCCATTTCACACTAGCCAGCATAATGCCCATTATCCTACTAGTATTCGCTGCCTGCGAAGCAGCATTAGGACTATCCTTACTAGTCATAGTCTCCAATACTTATGGAGTGGACCACGTACAAAACCTTAACCTCCTCCAATGCTAAAAATCATCATTCCCACAATCATACTAATACCCCTCACATGACTATCAAAAAAGAACATAATCTGAATTAACACCACAACCTACAGTCTATTAATCAGCCTCATCAGCCTATCCCTCCTAAATCAGCCTAGCAACAATAGCCTAAACTTCTCACTAATATTCTTCTCTGACCCCCTATCAGCTCCACTACTAGTACTAACAACATGACTACTACCACTAATACTCATAGCCAGCCAACATCACCTATCCAAAGAACCACTAATCCGAAAAAAACTCTACATCACCATGCTAACCATACTTCAAACTTTCCTAATTATAACTTTTACCGCCACAGAACTAATCTCCTTCTACATCCTATTCGAAGCCACATTAGTTCCAACACTAATTATCATCACCCGCTGAGGCAACCAAACAGAACGCCTAAACGCAGGCCTCTACTTTCTATTCTACACACTAATAGGCTCTCTCCCACTTTTAGTCGCACTAATCTCCATCCAAAACCTAACAGGCTCACTAAACTTCCTACTAATCCAATACTGAAACCAAACACTACCCAACTCCTGATCTAATATCTTCCTATGATTAGCATGTATAATAGCATTTATAGTTAAAATGCCCCTATATGGTCTCCACCTCTGACTTCCAAAAGCCCATGTAGAAGCCCCAATCGCTGGGTCCATAGTACTAGCAGCCATCCTACTAAAACTAGGAGGCTACGGAATACTGCGAATTACAACAATACTAAACCC????????????????????????????????????????YTATGAGGAATAATCATAACTAGCTCCATCTGTTTACGACAAACTGATCTAAAATCACTTATTGCATACTCCTCTGTCAGTCATATAGCCCTAGTAATTGTAGCCGTCCTTATCCAAACACCATGAAGCTATATAGGGGCCACAGCCCTAATGATCGCCCACGGTCTTACATCATCAATACTGTTCTGCCTAGCAAACTCAAACTACGAACGCACTCACAGCCGAACCATAATCCTAGCCCGCGGACTTCAAACACTCCTCCCCCTCATAGCAGCCTGATGACTATTAGCCAGCTTAACCAACCTGGCCCTCCCTCCCAGCATTAACCTAATCGGAGAACTATTCGTAGTAATATCGTCATTCTCATGATCAAATATTACTATCATCCTCATGGGAACTAACATCACCATCACCGCTCTCTACTCCCTCTATATACTAATCACCACACAACGAGGAAAATACACACACCACATCAATAACATCAAACCCTCATTTACACGAGAAAACGCACTCATAGCCCTCCACATAACTCCCCTACTACTCCTATCACTTAACCCTAAAATCATCCTAGGCTTCACGTACTGTAAATATAGTTTAACAAAAACACTAGATTGTGGATCTAGAGATAGAAACTCGACATTTCTTATTTACCGAGAGAGTATGCAAGAACTGCTAATTCATGCCTCCATGTCTGACAAACATGGCTCTCTCCCAAACTTTTAAAGGATGGGAGCTATCCGTTGGTCTTAGGAACCAAAAAATTGGTGCAACTCCAAATAAAAGTAATCAACATATTCTCCTCCCTCATACTAGTTTCACTGTCAGTATTAACCCTGCCTATCATATCATCAATCCTCAATACCCAC????????????????????TCACGTAAAAAATATTATCTCATATGCCTTCATTACCAGCCTAATTCCCACCATAATATTCATCCACTCTGGACAAGAAACAATCATCTCAAACTGACACTGAGTGACTATACAAACCC
			TCAAACTATCTCTAAGCTTCAAACTAGACTACTTCTCAATAATCTTCGTACCGGTAGCCCTATTCGTAACATGATCTATCATAGAATTCTCTTTATGATACATGCACTCAGATCCTTACATCACCCGATTTTTTAAATACCTACTCACATTCCTCATTACCATAATAATCCTAGTCACAGCCAATAACCTCTTCCAACTGTTCATTGGATGAGAAGGAGTAGGCATCATATCATTCTTACTAATCGGATGATGGTATGGTCGAACAGACGCCAACACTGCGGCCCTCCAAGCAATCCTATATAACCGCATCGGAGACATTGGCTTCATCATAGCCATGGCCTGATTCCTATTCAACACCAACACATGAGACCTACAACAAATCTTCATACTTGATCCCAACCTCACCAACCTCCCACTCCTAGGCCTTCTCCTAGCCGCAACTGGCAAATCTGCCCAATTCGGACTCCACCCATGACTTCCCTCAGCCATAGAAGGCCCCACACCAGTCTCAGCCCTACTCCACTCCAGCACAATAGTTGTAGCAGGCGTCTTCCTACTAATCCGTTTCCACCCACTAATAGAAAACAACAAAACCATCCAGTCACTCACCCTATGCCTAGGAGCTATCACCACACTATTCACAGCAATCTGTGCACTCACCCAAAACGACATCAAAAAAATCATCGCCTTCTCCACCTCCAGCCAACTAGGTCTGATAATCGTAACCATCGGCATTAATCAGCCCTACCTAGCATTTCTTCACATCTGCACTCACGCATTCTTCAAAGCCATACTATTCATATGCTCCGGATCCATTATCCACAGCCTAAATGACGAGCAGGACATCCGAAAAATAGGCGGGCTGTTTAATGCAATACCTTTCACCACCACATCCCTAATTATTGGCAGCCTCGCACTCACCGGCATACCTTTCCTCACAGGCTTTTACTCCAAAGACCTCATCATCGAAACCGCCAACACATCGTACACCAACGCCTGAGCCCTGCTAATAACACTCATCGCCACATCCCTCACAGCTGTCTACAGTACCCGAATCATCTTCTTCGCACTCCTAGGACAACCTCGCTTCCTCCCCTTAACTTCAATCAACGAAAATAATCCTTTCCTAATTAACTCCATTAAACGCCTCTTAATTGGCAGCATTTTCGCCGGATTCTTTATCTCTAACAATATCTACCCCACAACCGTCCCAGAAATAACCATACCTACCTACATAAAACTTACCGCCCTCGCAGTAACCATCCTAGGGTTTACACTAGCCCTAGAACTAAGCCTAATTACACATAA?????????????CACCCCACCAACATATTTAAATTCTCCAACCTCCTAGGTTACTACCCAACAATCATACATCGACTCCCACCACTCGCAAACCTATCAATAAGCCAAAAATCAGCATCACTTCTACTAGACTCAATCTGACTAGAAAGCATCCTACCAAAATCCATCTCCCAATTCCAGATAAAAACCTCAATCCTAATTTCCACCCAAAAAGGCCAAATCAAGCTATATTTCCTCTCATTCCTCATCACCCTCACCCTAAGCATACTACTTTTTAATCTCCACGAGTAACCTCTAAAATTACCAAGACCCCAACAAGCAACGACCAACCAGTCACAATCACAACCCAAGCCCCATAACTATACAATGCAGCAACCCCCATAATCTCCTCACTAAACACCCCAGAATCTCCAGTATCATAAATAGCTCAATCCCCTACACCACTAAACTTAAACACTACCCCCACTTCCTCACTCTTCAGAACATATAAAACCAGCATAACCTCTATCAACAACCCCAAAAGAAACACCCCCATAACAGTCGTATTAGACACCCACACCTCAGGGTATTGCTCAGTAGCCATAGCCGTTGTATAACCAAAAACAACCAACATTCCCCCCAAATAAATCAAAAACACCATCAACCCTAAAAAGGACCCTCCAAAATTCATAATGATGCCACAACCAACCC
			CTCCACTTACAATCAACACTAAACCCCCATAAATAGGCGAAGGTTTTGAAGAAAAACCTACAAAACCAATAACAAAGATAACACTCAAAATAAACACAATATATGTCATCATTATTCCTACGTGGAATCTAACCACGACTAATGACATGAAAAATCATCGTTGTATTTCAACTATAAGAACACTAATGACAAACATCCGAAAATCTCACCCGCTAATTAAAATCATCAATCACTCCTTCATCGACCTGCCAGCCCCCTCAAACATTTCATCATGATGAAACTTTGGCTCCCTCCTAGGAATCTGCCTAATCCTCCAAATCCTTACAGGTCTATTCCTAGCCATACACTACACATCAGACACAACAACCGCCTTCTCATCCGTTACTCACATCTGCCGAGATGTCAACTACGGATGAATCATTCGCTACCTCCACGCTAACGGAGCATCCATATTTTTCATCTGCCTCTTCATCCACGTAGGACGCGGCCTCTACTATGGCTCCTACACATTCCTAGAAACATGAAACATTGGAATTATCCTACTTTTCACGGTAATAGCCACAGCATTCATAGGCTACGTCCTACCATGAGGCCAAATATCCTTCTGAGGAGCAACAGTCATCACAAACCTCCTATCAGCAATCCCCTACATCGGCACTACCCTCGTCGAATGAATCTGAGGTGGATTCTCAGTAGACAAAGCCACCCTTACCCGATTTTTTGCCTTCCACTTTATTCTACCCTTTATCATCACAGCCCTGGTAGTCGTCCATCTACTGTTCCTCCACGAAACAGGATCCAACAACCCCTCAGGAATCCCATCTGACATAGACAAAATCCCATTCCACCCGTACTACACAATTAAAGACATCCTAGGACTCCTCCTCCTAATCCTACTCCTACTGACCCTAGTACTATTCTCCCCTGACCTCCTAGGAGACCCGGACAACTACACCCCAGCTAACCCTCTTAGCACTCCCCCTCATATTAAGCCAGAGTGATACTTCCTATTTGCCTACGCCATCCTACGCTCTATTCCCAACAAACTAGGCGGCGTATTAGCCCTTATCCTTTCCATCTTAATCTTAGCACTCATCCCCACTCTACACATATCAAAACAACGAAGCATAATATTCCGACCTCTTAGTCAATGCGTGTTCTGACTCTTAGTAGCAGACTTACTGACACTAACATGAATCGGCGGCCAGCCAGTGGAACACCCATACGTAATTATCGGCCAACTGGCCTCAATCCTCTACTTCTCCCTAATTCTCATCTTCATACCACTCGCAAGCACCATCGAAAACAATCTTCTAAAGTGAAGAGTCCCTGTAGTATATCACATATTACTCTGGTCTTGTAAACCAGAAAAGGGGGAAACATTCCCCCCAAGGACTGTCAAGGAAGAAGCCCTAGCTCCACCATCAGCACCCAAAGCTGAAATTCTACTTAAACTATTCCTTG-ATTT-CTCCCCTAAACGACAACAATTCATCCTCGTGTGCTATGTCAGTATTAAA???????????????????????????????????????????????????????????????????????????????????YCSATSAATAATAAGCATGTACATAATATCATTTACCTTACATGAGTACATTATATTATTGATCGTGCATACCCCATCCAAGTCAAATCATTTCCAGCCAACACGCATATCACCACCCATATTCCACGAGCTTAATCACCAAGCCGCGGGAAATCAGCAACCCTTCCAATCATGTGTCCCAATCCTCGCTCCGGGCCCATCCGGGTGTGGGGGTTTCTACAGTGAAACTATACCTGGCATCTGGTTCTTTCTTCAGGGCCATCTTACCCAACCTCGCCCATTCTTTCCCCTTAAATAAGACATCTCGATGGACTAATGACTAATCAGCCCATGCTCACACATAACTGTGGTTTCATGCATTTGGTATCTTTTTTATTTTGGGGATGCTATGACTCAGC
			TATGGCCGTCAAAGGCCCCGACGCAGTCAATTAAATTGAAGCTGGACTTAAATTGAACGTTATTACTCCGCATACAGTAACCATAAGGTGTTA????????????????????????????????------------------AAGCAGGTAATGTAACTTTCTTAATCAAACCCCCCCCACCCCCC-ATTAAACTCCGCAGATGTACATTCAACACAATCTTGCCAAACCCCGAAAACAAGACTAAATAATGCACAACACTTCACGAAGCCTAACTCTCGCACACCAACCATGTCAACTCTATTCACTCAA????????????????????????????????---------TAATACCAACATGCTACTTTAATCAATAAAATTTCCATAGACAGGTATCCCCCTAGATCTGATTTTCCAAACCTGCAAACCCTTCTTCCCCC
		</sequence>
		<sequence>
			<taxon idref="KY114520_34307"/>
			GTTAATGTAGCTTAATAATATAAAGCAAGGCACTGAAAATGCCTAGATGAGTATTCCTACTCCATAAACACATAGGCTTGGTCCTAGCCTTTTTATTGGTTATTAATAGAATTACACATGCAAGTATCCGCGCCCCAGTGAGAATGCCCTCTAAATCGCACTCTACGATCAAAAGGAGCAGGTATCAAGCACACTAGAAAGTAGCTTATAACACCTTGCTCAGCCACACCCCCACGGGACACAGCAGTGATAAAAATTAAGCCATGAACGAAAGTTCGACTAAGTTATATTAAATTAGGGTTGGTAAAATTCGTGCCAGCCACCGCGGTCATACGATTAACCCAAATTAATAAAATCCCGGCGTAAAGCGTGTCAAAGACCTTACACCAAAATAAAGTTAAAACCCAGTTAAGCTGTAAAAAGCTACAACCAAAGTAAAATAGACTACGAAAGTGACTTTAATACCTCTGACCACACGATAGCTAAGACCCAAACTGGGATTAGATACCCCACTATGCTTAGCCCTAAACTAAAATAGCTCATCACAACAAAGTTATTCGCCAGAGTACTACTAGCAACAGCCTAAAACTCAAAGGACTTGGCGGTGCTTTACATCCCTCTAGAGGAGCCTGTTCCATAATCGATAAACCCCGATAAACCCCACCATCCCTTGCTAATTCAGCCTATATACCGCCATCTTCAGCAAACCCTAAACAAGGCACCGAAGTAAGCACAATCATCCAACATAAAAACGTTAGGTCAAGGTGTAGCCCATGGGGTGGAGAGAAATGGGCTACATTTTCTACTCTAAGAACAAAAACTTAACCCAAACGAAAGTCTCTATGAAATTGGAGACCGAAGGAGGATTTAGCAGTAAATTAAGAATAGAGAGCTTAATTGAATCAGGCCATGAAGCGCGCACACACCGCCCGTCACCCTCCTTAAATATCACAAACCACAATTTTAACACAAAACCGTGGCCCAAACATATGAAAGGAGACAAGTCGTAACAAGGTAAGTATACCGGAAGGTGTACTTGGATAACCAAAGTGTAGCTTAAACAAAGCATCCAGCTTACACCTAGAAGATTTCACTCAAAATGAACACTTTGAACTAAAGCTAGCCCAAACGACATCCAACTCAACTACCCTTAGTCACTTAACTAAAACATTCACTAAACCATTAAAGTATAGGAGATAGAAATTTTAACTTGGCGCTATAGAGAAAGTACCGTAAGGGAACGATGAAAGATACATTAAAAGTACCAAACAGCAAAGCTTACCCCTTTTACCTTTTGCATAATGATTTAACTAGAATAAACTTAGCAAAGAGAACTTAAGCTAAGCACCCCGAAACCAGACGAGCTACCTACGAACAGTTACAAAGAACCAACTCATCTATGTCGCAAAATAGTGAGAAGATTCATAGGTAGAGGTGAAAAGCCCAACGAGCCTGGTGATAGCTGGTTGTCCAGAAACAGAATCTCAGTTCAAATTTAAGTTTACCTAAAAACCACCCAATTCTAATGTAAACTTAAATTATAATCTAAAAAGGTACAGCTTTTTAGATACAGGATACAACCTTTATTAGAGAGTAAGAATAAGATAATCCCATAGTTGGCTTAAAAGCAGCCATCAATTAAGAAAGCGTTCAAGCTCAACGTCACATTTATCTTAATCCCAAAAATAAACTCAAACTAACTCCTAATCTTATACTGGACTATTCTA-TCAACACATAGAAGCAATAATGTTAATATGAGTAACAAGAATTATTTCTCCTTGCATAAGCCTATATCAGAACGAATACTCACTGATAGTTAACAACAAAATAGACACAACCCAAAAACTAACCACCTATTTAAATTATTGTTAACCCAACACAGGCATGCGCCCATAAGGAAAGATTAAAAGAAGTAAAAGGAACTCGGCAAACACAAACCCCGCCTGTTTACCAAAAACATCACCTCTAGCATTTCCAGTATTAGAGGCACTGCCTGCCC
			AGTGACATCTGTTTAAACGGCCGCGGTATCCTAACCGTGCAAAGGTAGCATAATCACTTGTTCTCTAAATAGGGACTTGTATGAATGGCCACACGAGGGTTTTACTGTCTCTTACTTCCAATCAGTGAAATTGACCTTCTCGTGAAGAGGCGAGAATAACCAAATAAGACGAGAAGACCCTATGGAGCTTTAATTAACTGATTCACAAAAAACAACATACAAACCTAACCCTCAGGGACAACAAAACTTTTGATTGAATCAGCAATTTCGGTTGGGGTGACCTCGGAGAACAAAACAACCTCCGAGTGATTTAAACCTAGACTAACCAGTCAAAATACATAATCACTTATTGATCCAAACCATTGATCAACGGAACAAGTTACCCTAGGGATAACAGCGCAATCCTATTCCAGAGTCCATATCGACAATTAGGGTTTACGACCTCGATGTTGGATCAAGACATCCTAATGGTGCAACCGCTATTAAGGGTTCGTTTGTTCAACGATTAAAGTCTTACGTGATCTGAGTTCAGACCGGAGTAATCCAGGTCGGTTTCTATCTATTCTACACTTTTCCCAGTACGAAAGGACAAGAAAAGTAGGGCCCACTTTACAAGAAGCGCCCTTAAACTAATAGATGACATAATCTAAATCTAACTAATTTATAAACCTCACCGCCCTAGAACAGGGCTCGTTAGGGTGGCAGAGCCCGGAAATTGCATAAAACTTAAACCTTTATACCCAGAGGTTCAATTCCTCTCCCTAACAACATGTTCATAATTAACGTTCTCCTCCTAATTGTCCCAATCCTGCTCGCCGTAGCATTCCTCACACTAGTTGAACGAAAAGTCTTAGGCTACATACAACTTCGCAAAGGACCCAACATCGTAGGCCCCTATGGCCTACTACAACCCATTGCCGACGCCCTCAAACTATTTATCAAAGAACCACTACAACCACTAACATCATCGACATCCATATTTATCATCGCACCAATCCTAGCCCTCACCCTAGCCTTAACTATATGAATCCCTCTCCCCATACCGTACCCACTAATTAACATAAACCTAGGAATTCTGTTCATATTAGCCATATCCAGCCTAGCTGTCTACTCAATCCTTTGATCAGGATGAGCCTCTAACTCAAAATACGCTCTAATTGGAGCCCTACGAGCAGTAGCACAAACCATCTCATATGAAGTAACCCTAGCAATCATTCTACTCTCAGTCCTCCTAATAAGCGGATCATTCACACTATCAACACTTATCACTACCCAAGAATACTTATGATTAATCTTCCCATCATGACCCTTAGCCATAATATGATTTATCTCAACATTAGCCGAAACCAACCGAGCTCCATTTGACCTAACAGAAGGAGAATCAGAACTCGTCTCCGGATTCAACGTTGAATACGCAGCCGGCCCATTCGCTCTATTCTTCCTAGCAGAGTATGCAAACATCATCATAATGAACATCTTCACAACAACTCTATTTCTAGGAGCATTTCACAACCCCTACCTACCAGAACTCTACTCAATTAATTTTACCATCAAAGCCCTCCTTCTAACATGTTCCTTCCTATGAATCCGAGCATCCTACCCGCGATTCCGATATGACCAACTTATACACCTCCTATGAAAAAACTTTCTACCACTCACACTAGCCCTCTGCATATGACATGTCTCGCTACCAATCATACTATCCAGCATCCCACCACAAACATAAGAAATATGTCTGACAAAAGAGTTACTTTGATAGAGTAAAACATAGAGGTTCAAACCCTCTTATTTCTAGAACCACAGGAATTGAACCTGCTCCTGAGAATTCAAAATCCTCCGTGCTACCAAATTACACCATGCCCTACAAGTAAGGTCAGCTAAATAAGCTATCGGGCCCATACCCCGAAAATGTTGGATTACACCCTTCCCGTACTAATAAACCCCCTTATCCTCACAATTATCCTAATAACAGTTTTTCTAGGAACTATAATCGTCATAAT
			AAGCTCACACTGACTAATAATCTGAATCGGATTTGAAATAAACCTACTAGCCATTATCCCCATCCTAATAAAAAAATACAGCCCCCGAGCCATAGAAGCCTCCACCAAATACTTCCTAACCCAAGCCACCGCATCCATACTCCTCATAATAGCAATTATCATCAACCTGATGCACTCAGGCCAATGAACAATCACAAAAATTTTCAACCCCACAGCATCCATCATCATAACTTCAGCCCTTGCCATAAAACTTGGACTCACACCATTCCACTTCTGAGTGCCCGAAGTCACACAGGGCATCTCACTAACATCAGGCCTCATCCTACTCACATGACAAAAACTAGCCCCAATATCAATCCTATATCAAATCTCACCCTCAATCAACCTGAATATCTTACTTACCATAGCCGTACTGTCAATCCTGGTAGGAGGCTGAGGTGGTCTCAACCAAACCCAACTACGAAAAATTATAGCATACTCGTCGATCGCACATATAGGATGAATAATGGCTGTCCTGGCATACAACCCAACACTGACAATACTAAACATACTAATTTACATTATAATAACACTCACAATATTCATACTATTTATCCACAGCTCCTCCACTACGACACTATCACTCTCACACACATGAAACAAGACACCTCTAACCACCACACTAATTCTAATCACCTTGCTATCTATAGGAGGCCTCCCCCCACTATCAGGATTCATACCCAAATGAATAATCATCCAAGAACTCACCAAAAACAGCAGCATCATTCTCCCCACTCTAATAGCTATCATAGCACTACTCAATCTCTACTTCTACATACGACTAACCTATTCCACCTCTCTAACCATATTCCCATCCACAAACAACATAAAAATAAAATGACAATTCGAAGCCAAACAAATTACCCTTCTACCCCCATTAATCGTCGCATCTTCCCTACTCCTCCCCCTAACCCCCATACTATCAATTCTGGACTAGGAATTTAGGTTAGCATCCAGACCAAGAGCCTTCAAAGCTCTAAGCAAGTATATTCACTTAATTCCTGCACACTAAGGACTGCAAGACTCTATCTCACATCAATTGAACGCAAATCAAACACTTTCATTAAGCTAAGCCCTTACTAGATTGGTGGGCTATCATCCCACGAAACTTTAGTTAACAGCTAAACACCCTAATCAACTGGCTTCAATCTACTTCTCCCGCCGCCTAAAAAAAAAGGCGGGAGAAGCCCCGGCAGAATTAAAGCTGCTCCTTCGAATTTGCAATTCAATGTGAAATTCACCACGGGACTTGATAAGAAGAGGATTCCAACCCCTGTCTTTAGATTTACAGTCTAATGCTTACTCAGCCATCTTACCTATGTTCATCAACCGCTGACTATTTTCGACTAACCACAAAGACATCGGCACTCTGTACCTCCTATTCGGCGCTTGAGCTGGAATAGTAGGAACCGCCCTAAGCCTCCTAATCCGTGCTGAATTAGGCCAACCTGGGACCCTACTAGGAGATGACCAGATCTACAATGTTATTGTAACCGCCCACGCATTCGTAATAATTTTCTTTATAGTCATACCCATTATGATCGGAGGATTTGGGAACTGATTAGTCCCCTTAATAATTGGAGCACCTGACATAGCTTTCCCCCGAATAAACAACATAAGCTTCTGATTACTTCCCCCATCATTCCTGCTCCTTCTTGCTTCCTCAATAATTGAAGCAGGCGCTGGAACAGGCTGAACCGTATACCCTCCCCTAGCTGGGAATCTAGCGCACGCAGGGGCCTCTGTTGACTTAACCATTTTCTCTCTCCACCTAGCTGGTGTATCTTCAATCCTAGGTGCCATCAATTTCATTACTACAATCATCAACATAAAACCGCCAGCCCTATCCCAATATCAAACTCCTCTATTCGTTTGATCCGTCCTTATTACGGCAGTACTCCTTCTTCTAGCCCTTCCAGTCCTAGCAGCAGGCATTACCATGCTTCTCACAGACCGTAACC
			TAAACACCACCTTCTTCGACCCTGCAGGAGGAGGAGACCCAATCCTTTACCAACACCTATTCTGATTCTTCGGACACCCCGAAGTCTACATTCTCATCCTGCCAGGTTTTGGTATAATCTCACACATCGTTACATATTATTCAGGTAAAAAGGAACCTTTTGGCTACATGGGTATAGTGTGAGCTATAATATCCATTGGCTTTCTAGGCTTCATCGTATGAGCTCACCACATGTTTACAGTAGGTATAGACGTCGATACACGAGCATACTTCACATCAGCTACCATAATCATCGCCATCCCTACTGGTGTAAAAGTATTCAGCTGACTAGCCACCCTACACGGAGGAAATATCAAATGATCCCCGGCTATACTCTGAGCTCTAGGCTTCATCTTCTTATTCACAGTAGGAGGCCTAACAGGTATCGTCTTGGCTAATTCATCCCTAGATATTGTTCTCCATGATACTTATTATGTAGTAGCACATTTCCACTATGTCCTGTCCATAGGAGCAGTCTTCGCCATTATAGGAGGATTTGTTCACTGATTCCCTCTATTCTCAGGATATACACTCAACCAAACCTGAGCAAAAATCCACTTTACAATTATATTCGTAGGGGTCAATATAACTTTCTTCCCACAACACTTCCTTGGCCTCTCAGGAATACCACGACGCTACTCTGATTACCCAGACGCATACACAACATGAAACACCATCTCATCCATAGGATCTTTCATCTCACTCACAGCAGTAATACTAATAATCTTCATGATTTGGGAAGCATTCGCATCTAAACGAGAAGTGTCTACAGTAGAATTAACCTCAACTAACCTAGAATGACTACACGGATGCCCCCCACCATACCACACATTCGAAGAACCCGCTTATGTAAACCTAAAATAAGAAAGGAAGGAATCGAACCCCCTCTAACTGGTTTCAAGCCAATATCATAACCACTATGTCTTTCTCCATTAAACGAGGTATTAGTAAAAATTACATAACTTTGTCAAAGTTAAATTATAGGTTGAACCCCTATATACCTCTATGGCCTACCCCTTCCAATTAGGATTCCAAGACGCAACATCCCCCATTATAGAAGAACTCCTACACTTCCATGACCACACGCTAATAATCGTATTCCTAATTAGCTCTCTAGTATTATACATTATCTCATCAATACTAACAACTAAATTAACCCACACTAGCACCATAGATGCCCAAGAAGTAGAAACAATTTGAACAATTCTACCAGCCATTATCCTTATTCTAATTGCCCTCCCATCCCTACGAATTCTATATATAATAGATGAAATCAACAACCCATCTCTCACGGTCAAAACAATAGGCCACCAATGATACTGAAGTTACGAATATACCGATTACGAGGACCTGACCTTCGACTCCTACATGATCCCCACATCAGACCTAAAACCAGGAGAATTACGTCTTCTAGAAGTCGACAACCGAGTGGTTCTCCCTATGGAAATAACTATCCGAATACTAATCTCATCCGAAGACGTCCTACACTCATGAGCTGTCCCCTCCCTAGGCCTAAAAACAGACGCCATCCCTGGGCGCCTAAATCAAACAACTCTTGTAGCCTCCCGACCAGGTCTTTACTACGGCCAATGTTCGGAGATCTGCGGATCAAACCACAGCTTCATACCAATTGTCCTTGAACTAGTCCCACTGAAACACTTCGAAGAATGATCTGCATCAATATTATAAAATCACTAAGAAGCTATTATAGCGTTAACCTTTTAAGTTAAAGACTGAGGGTTCAACCCCCTCCCTAGTGATATGCCACAGTTGGATACATCAACATGATTTATTAATATCGTCTCAATGATCTTAACTCTATTTATTGTATTTCAACTAAAAATCTCAAAGCACTCTTACCCAACACACCCAGAAGCAAAAACAACTAAAATAACCAAACACTTCACCCCTTGAGAATCAAAATGAACGAAAATCTATTCGCCTCTTTCGCTACCCCAACAG
			TAATAGGCCTCCCTATTGTAATTCTAATCATCATATTCCCCAGCATCCTATTCCCCTCGTCCAACCGACTAATCAACAACCGCCTAATCTCAATTCAACAATGGCTAGTCCAACTTACATCAAAACAAATAATAGCTATTCACAACAACAAAGGACAAACCTGAACCCTCATACTCATGTCACTAATCCTATTCATTGGCTCGACAAACTTATTGGGCCTACTACCTCACTCATTTACACCAACAACACAACTATCAATAAATCTAGGCATAGCCATTCCCCTGTGAGCAGGAACAGTATTCACAGGCTTCCGTCATAAAACAAAAGCAGCCCTAGCTCACTTTCTGCCTCAAGGAACACCCATTTTCCTCATTCCCATGCTAGTAATTATTGAGACTATCAGCCTATTTATTCAACCTGTAGCTCTAGCCGTACGGCTAACTGCTAACATTACTGCCGGACATCTTCTAATTCACCTTATCGGAGGAGCAACACTAGCCCTCATAAATATTAGCCCCTCAACAGCCCTTATTACATTTATTATCCTAATTCTGCTGACTATCCTCGAATTTGCAGTAGCCATAATCCAAGCCTACGTATTCACTCTTCTAGTAAGCCTCTACCTACATGATAACACCTAATGACCCACCAAACCCACGCCTACCACATAGTAAATCCCAGCCCATGACCACTTACAGGAGCCCTATCAGCCCTCCTAATAACATCAGGATTAGCCATGTGATTCCACTTTAACTCAACTCTACTTCTAGCTTTAGGACTATTAACCAACATCCTCACCATATATCAATGATGACGAGACATCATCCGAGAAAGCACATTTCAAGGCCACCACACATTAATCGTCCAAAAAGGACTCCGATACGGCATAATCCTTTTCATCATCTCAGAAGTCTTCTTCTTCTCTGGCTTCTTTTGAGCCTTCTACCACTCAAGCCTAGCTCCCACACCCGAACTAGGCGGCTGCTGACCACCCACAGGTATCCACCCCTTAAACCCCCTAGAAGTCCCCTTACTCAACACCTCAGTGCTCCTAGCATCTGGGGTCTCTATCACCTGAGCCCACCATAGCCTGATAGAAGGGAACCGTAAAAACATGCTCCAGGGCCTATTCATCACAATCTCACTAGGCGTATACTTCACTCTCCTCCAAGCCTCAGAATACTACGAAGCCTCATTTACCATTTCAGATGGGGTGTATGGATCGACATTTTTCGTGGCAACAGGATTCCACGGACTACACGTAATCATCGGATCCACCTTCCTTATCGTATGCTTCCTACGCCAACTAAAATTCCACTTTACATCCAGCCACCATTTCGGATTCGAAGCAGCCGCTTGATACTGACACTTCGTCGACGTAGTTTGACTATTCTTATATGTCTCTATCTATTGATGAGGATCCTATTCTTTTAGTATTGACCAGTACAATTGACTTCCAATCAATCAGCTTCGGTACAACCCGAAAAAGAATAATAAACCTCATACTAACACTCCTCACCAACACATTACTAGCCTCGCTACTCGTACTCATCGCATTCTGACTACCGCAACTAAATATCTATGCAGAAAAAACCAGCCCATACGAATGCGGATTTGACCCAATAGGGTCAGCACGCCTCCCTTTCTCAATAAAATTTTTCTTAGTGGCCATTACATTTCTGCTGTTCGACCTAGAAATCGCCCTCCTGCTACCCCTTCCATGAGCATCCCAGACAACTAACCTGAACACCATACTTATCATAGCACTAATCCTAATCTCTCTCCTAGCTATCAGCCTGGCCTATGAATGAACCCAAAAAGGACTAGAATGAACTGAGTATGGTAATTAGTTTAAACTAAAACAAATGATTTCGGCTCATTAAACTATGATTAACTTCATAATTACCAACATGTCACTAGTCCACATTAATATCTTCCTAGCATTCACAGTCTCCCTCGTAGGCCTACTAATGTACCGATCCCACCTAATATCCTCACTC
			CTATGCCTAGAAGGGATAATACTGTCACTATTCGTCATAGCAACCATAATAGTCCTAAACACCCATTTCACACTAGCCAGCATAATACCCATTATCCTGCTAGTATTCGCTGCCTGCGAAGCAGCATTAGGACTATCCTTACTAGTCATAGTCTCCAATACTTATGGAGTGGACCACGTACAAAACCTTAACCTCCTCCAATGCTAAAAATCATCATTCCCACAATCATACTAATACCCCTCACATGACTATCAAAAAAGAACATAATCTGAATTAACACCACAACCTACAGTCTATTAATCAGCCTCATCAGCCTATCCCTCCTAAACCAGCCTAGCAACAATAGCCTAAACTTCTCACTAATATTCTTCTCTGACCCCCTATCAGCTCCACTACTAGTACTAACAACATGACTACTACCACTAATACTCATAGCCAGCCAACATCACCTATCCAAAGAACCACTAATCCGAAAAAAACTCTACATCACCATGCTAACCATACTTCAAACTTTCCTAATTATAACTTTTACCGCCACAGAACTAATCTCCTTCTACATCTTATTCGAAGCCACATTAGTTCCAACACTAATTATCATCACCCGCTGAGGCAACCAAACAGAACGCCTAAACGCAGGCCTCTACTTTCTATTCTACACACTAATAGGCTCCCTCCCACTTTTAGTCGCACTAATCTCCATCCAAAACCTAACAGGCTCACTAAACTTCCTACTAATCCAATACTGAAACCAAACACTACCCGACTCCTGATCTAATATCTTCCTATGATTAGCATGTATAATAGCATTTATAGTTAAAATGCCCCTATATGGTCTCCACCTCTGACTTCCAAAAGCCCATGTAGAAGCCCCAATCGCTGGATCCATAGTACTAGCAGCCATCCTACTAAAACTAGGAGGCTACGGAATACTGCGAATTACAACAATACTAAACCCTCAAACCAACTTTATAGCCTACCCTTTCCTTATACTATCTCTATGAGGAATAATCATAACTAGCTCCATCTGTTTACGACAAACTGATCTAAAATCACTTATTGCATACTCCTCTGTCAGTCATATAGCCCTAGTAATTGTAGCCGTCCTTATTCAAACACCATGAAGCTATATAGGGGCCACAGCCCTAATGATTGCCCACGGTCTTACGTCATCAATACTATTCTGCCTAGCAAACTCAAACTACGAACGCACTCATAGCCGAACCATAATCCTAGCCCGCGGACTTCAAACACTCCTCCCCCTCATAGCAGCCTGATGACTATTAGCCAGCTTAACCAACCTGGCCCTCCCTCCCAGCATTAACCTAATCGGAGAACTATTCGTAGTAATATCGTCATTCTCATGATCAAATATTACTATCATCCTCATGGGAACTAACATCACCATCACCGCTCTCTACTCCCTCTATATACTAATCACCACACAACGAGGAAAATACACACACCACATCAATAACATCAAACCCTCATTTACACGAGAAAACGCACTCATAGCCCTCCACATAACTCCCCTACTACTCCTATCACTTAACCCTAAAATCATCCTAGGCTTTACGTACTGTAAATATAGTTTAACAAAAACACTAGATTGTGGATCTAGAAATAGAAACTCGACATTTCTTATTTACCGAGAGAGTATGCAAGAACTGCTAATTCATGCCTCCATGTCTGACAAACATGGCTCTCTCCCAAACTTTTAAAGGATGGGAGCTATCCGTTGGTCTTAGGAACCAAAAAATTGGTGCAACTCCAAATAAAAGTAATCAACATATTCTCCTCCCTCATACTAGTTTCACTATCAGTATTAACCCTGCCTATCATATCATCAATCCTCAATACCCACAAAAACAACACGTACCCGCATCACGTAAAAAATATTATCTCATATGCCTTCATTACCAGCCTAATTCCCACCATAATATTCATCCACTCTGGACAAGAAACAATCATCTCAAACTGACACTGAGTAACTATACAAACCC
			TCAAACTATCTCTAAGCTTCAAACTAGACTACTTCTCAATAGTCTTCGTACCGGTAGCCCTATTCGTAACATGATCTATCATAGAATTCTCTTTATGATACATGCACTCAGATCCTTACATCACCCGATTTTTTAAATACCTACTCACATTCCTCATTACCATAATAATCCTAGTCACAGCCAATAACCTCTTCCAACTGTTCATTGGATGAGAAGGAGTAGGCATCATATCATTCTTACTAATCGGATGATGGTATGGTCGAACAGACGCCAACACTGCGGCCCTCCAAGCAATCCTATATAACCGCATCGGAGATATTGGCTTCATCATAGCCATGGCCTGATTCCTATTCAACACCAACACATGAGACCTACAACAAATCTTCATACTTGACCCCAACCTCACCAACCTCCCACTCCTAGGCCTTCTCCTAGCCGCAACTGGTAAATCTGCCCAATTCGGACTCCACCCATGACTTCCCTCAGCCATAGAAGGCCCCACACCAGTCTCAGCCCTACTCCACTCCAGCACAATAGTTGTAGCAGGCGTCTTCCTACTAATCCGTTTCCACCCACTAATAGAAAACAACAAAACCATCCAATCACTCACCCTATGCCTAGGAGCTATCACCACACTATTCACAGCAATCTGTGCACTCACCCAAAACGACATCAAAAAAATCATCGCCTTCTCCACCTCCAGCCAACTAGGTCTGATAATCGTAACCATCGGCATTAATCAGCCCTACCTAGCATTCCTTCACATCTGCACTCACGCATTCTTCAAAGCCATACTATTCATATGCTCCGGATCCATTATCCACAGCCTAAATGACGAGCAGGACATCCGAAAAATAGGCGGGCTGTTTAATGCAATACCTTTCACCACCACATCCCTAATTATTGGCAGCTTCGCACTCACCGGCATACCTTTCCTCACAGGCTTTTACTCCAAAGACCTCATCATCGAAACCGCCAACACATCGTACACCAACGCCTGAGCCCTGCTAATAACACTCATCGCCACATCCCTCACAGCTGTCTACAGCACCCGAATCATCTTCTTCGCACTCCTAGGACAACCTCGCTTCCTCCCCTTAACTTCAATCAACGAAAATAATCCTTTCCTAATTAACTCCATTAAACGCCTCTTAATTGGCAGCATTTTCGCCGGATTCTTTATCTCTAACAATATCTACCCCACAACCGTCCCAGAAATAACCATACCTACCTACATAAAACTTACCGCCCTCGCAGTAACCATCCTAGGATTTACACTAGCCCTAGAACTAAGCCTAATTACGCATAATCTAAAACTAGGACACCCCACCAACATATTTAAATTCTCCAACCTCCTAGGTTACTACCCAACAATCATACATCGACTCCCACCGCTCGCAAACCTATCAATAAGCCAAAAATCAGCATCACTCCTACTAGACTCAATCTGACTAGAAAGCATCCTACCAAAATCCATCTCCCAATTCCAGATAAAAACCTCAATCCTAATTTCCACCCAAAAAGGCCAAATCAAGCTATATTTCCTCTCATTCCTTATCACCCTCACCCTAAGCATACTACTTTTTAATCTCCACGAGTAACCTCTAAAATTACCAAGACTCCAACAAGCAATGACCAACCAGTCACAATCACAACCCAAGCCCCATAACTATACAATGCAGCAACCCCCATAATCTCCTCACTAAACACCCCAGAATCTCCAGTATCATAGATAGCTCAATCCCCTACACCACTAAACTTAAACACTACCCCCACTTCCTCACTCTTCAGAACATATAAAACCAGCATAACCTCTATCAACAACCCCAAAAGAAACACCCCCATAACAGTCGTATTAGACACCCACACCTCAGGGTATTGCTCAGTAGCCATAGCCGTTGTATAACCAAAAACAACCAACATTCCCCCCAAATAAATCAAAAACACCATCAACCCTAAAAAGGACCCTCCAAAATTCATAATAATCCCACAACCAACCC
			CTCCACTTACAATCAACACTAAACCCCCATAAATAGGCGAAGGTTTTGAAGAAAAACCTACAAAACCAATAACAAAGATAACGCTCAAAATAAACACAATATATGTCATCACTATTCCCACGTGGAATCTAACCACGACTAATGACATGAAAAATCATCGTTGTATTTCAACTATAAGAACACTAATGACAAACATCCGAAAATCTCACCCGCTAATTAAAATCATCAATCACTCCTTCATCGACCTGCCAGCCCCCTCAAACATTTCATCATGATGAAACTTTGGCTCCCTCCTAGGAATCTGCCTAATCCTCCAAATCCTTACAGGCCTATTCCTAGCCATACACTACACATCAGACACAACAACCGCCTTCTCATCCGTTACCCACATCTGCCGAGATGTCAACTACGGATGAGTCATTCGCTACCTCCACGCTAACGGAGCATCCATATTTTTCATCTGCCTCTTCATCCACGTAGGACGCGGCCTCTACTATGGCTCCTACACATTCCTAGAAACATGAAACATTGGAATTATCCTACTTTTCACAGTAATAGCCACAGCATTCATAGGCTATGTCCTACCATGAGGCCAAATATCCTTCTGAGGAGCAACAGTCATCACAAACCTCCTATCAGCAATCCCCTACATCGGCACTACCCTCGTCGAATGAATCTGAGGTGGATTCTCAGTAGACAAAGCCACCCTTACCCGATTTTTTGCTTTCCACTTTATTCTACCCTTTATCATCACAGCCCTGGTAGTCGTCCATCTACTATTCCTCCACGAAACAGGATCCAACAACCCCTCAGGAATCCCATCTGACATAGACAAAATCCCATTCCACCCGTACTACACAATTAAAGACATCCTAGGACTCCTCCTCCTAATCCTACTCCTACTGACCCTAGTACTATTCTCCCCTGACCTCCTAGGAGACCCGGACAACTACACCCCAGCTAACCCTCTTAGCACTCCCCCTCATATTAAGCCAGAGTGATACTTCCTATTTGCCTACGCCATCCTACGCTCTATTCCCAACAAACTAGGCGGCGTATTAGCCCTTATCCTTTCCATCTTAATCTTAGCACTCATCCCCACTCTACACATATCAAAACAACGAAGCATAATATTCCGACCTCTTAGTCAATGCGTGTTCTGACTCTTAGTAGCAGACTTACTAACACTAACATGAATCGGCGGCCAGCCAGTGGAACACCCATACGTAATTATCGGCCAACTGGCCTCAATCCTCTACTTCTCCCTAATTCTCATCTTCATACCACTCGCAAGCACCATCGAAAACAATCTTCTAAAGTGAAGAGTCCCTGTAGTATATCACATATTACTCTGGTCTTGTAAACCAGAAAAGGGGGAAACATTCCCCCCAAGGACTGTCAAGGAAGAAGCCCTAGCTCCACCATCAGCACCCAAAGCTGAAATTCTACTTAAACTATTCCTTGTATTTCCCCCCCTAAACGACAACAATTCATCCTCGTGTGCTATGTCAGTATTAAAACATGCCCTACGCAATATCGTACATAACCCAACACACAATATCCTATTGACGCCCTATGTACGTCGTGCATTAAGTTGTTTACCCCATGAATAATAAGCATGTACATAATATCATTTATCTTACATGAGTACATTATATTATTGATCGTGCATACCCCATCCAAGTCAAATCATTTCCAGCCAACACGCATATCACCACCCATATTCCACGAGCTTAATCACCAAGCCGCGGGAAATCAGCAACCCTTCCAATCATGTATCCCAATCCTCGCTCCGGGCCCATCCGGGTGTGGGGGTTTCTACGGTGAAACTATACCTGGCATCTGGTTCTTTCTTCAGGGCCATCTCACCCAACCTCGCCCATTCCTTCCCCTTAAATAAGACATCTCGATGGACTAATGACTAATCAGCCCATGCTCACACATAACTGTGATTTCATGCATTTGGTATCTTTTTTATTTTGGGGATGCTATGACTCAGC
			TATGGCCGTCAAAGGCCCCGACGCAGTCAATTAAATTGAAGCTGGACTTAAATTGAACGTTATTACTCCGCATACAACAACCATAAGGTGTTATTCAGTCCATGGTAACGGGACATAGAGAATAAGCACTACCCGCACACACCAAGCAAGTAATGTAGCTTTCTTAATCAAACCCCCCCCACCCCCCCATTAAACTCCGCAGATGTACATTCAACACAATCTTGCCAAACCCCGAAAACAAGACTAAATAATGCACAACACTTCACGAAGCCTAACTCTCGCACATCAACCATGTCAACTCTATTCACTCAACAAATCCAACAGAACTTCCTCTTTTCTTTCCCCCCCCCCTTTAATACCAACATGCTACTTTAATCAATAAAATTTCCGTAGACAGGTATCCCCCTAGATCTGATTTTCCAAACCTGCAAACCCCTCTTCCCCC
		</sequence>
		<sequence>
			<taxon idref="ZDT4_29206"/>
			GTTAATGTAGCTTAATAATATAAAGCAAGGCACTGAAAATGCCTAGATGAGTATTCCTACTCCATAAACACATAGGCTTGGTCCTAGCCTTTTTATTAGTTATTAATAGAATTACACATGCAAGTATCCGCGCCCCAGTGAGAATGCCCTCTAAATCGCACTCTACGATCAAAAGGAGCAGGTATCAAGCACACTAGAAAGTAGCTTATAACACCTTGCTCAGCCACACCCCCACGGGACACAGCAGTGATAAAAATTAAGCCATGAACGAAAGTTCGACTAAGTTATATTAAATTAGGGTTGGTAAAATTCGTGCCAGCCACCGCGGTCATACGATTAACCCAAATTAATAAAATCCCGGCGTAAAGCGTGTCAAAGACCTTACACCAAAATAAAGTTAAAACCCAGTTAAGCTGTAAAAAGCTACAACCAAAGTAAAATAGACTACGAAAGTGACTTTAATACCTCTGACCACACGATAGCTAAGACCCAAACTGGGATTAGATACCCCACTATGCTTAGCCCTAAACTAAAATAGCTCATCACAACAAAGTTATTCGCCAGAGTACTACTAGCAACAGCCTAAAACTCAAAGGACTTGGCGGTGCTTTACATCCCTCTAGAGGAGCCTGTTCCATAATCGATAAACCCCGATAAACCCCACCATCCCTTGCTAATTCAGCCTATATACCGCCATCTTCAGCAAACCCTAAACAAGGCACCGAAGTAAGCACAATCATCCAACATAAAAACGTTAGGTCAAGGTGTAGCCCATGGGGTGGAGAGAAATGGGCTACATTTTCTACTCTAAGAACAAAAACTTAACCCAAACGAAAGTCTCTATGAAATTGGAGACCGAAGGAGGATTTAGCAGTAAATTAAGAATAGAGAGCTTAATTGAATCAGGCCATGAAGCGCGCACACACCGCCCGTCACCCTCCTTAAATATCACAAACCACAATTTTAACACAAAACCGTGGCCCAAACATATGAAAGGAGACAAGTCGTAACAAGGTAAGTATACCGGAAGGTGTACTTGGATAACCAAAGTGTAGCTTAAACAAAGCATCCAGCTTACACCTAGAAGATTTCACTCAGAATGAACACTTTGAACTAAAGCTAGCCCAAACGACATCCAACTCAACTACCCTTAGTCACTTAACTAAAACATTCACTAAACCATTAAAGTATAGGAGATAGAAATTTTAACTTGGCGCTATAGAGAAAGTACCGTAAGGGAACGATGAAAGATACATTAAAAGTACCAAACAGCAAAGCTTACCCCTTTTACCTTTTGCATAATGATTTAACTAGAATAAACTTAGCAAAGAGAACTTAAGCTAAGCACCCCGAAACCAGACGAGCTACCTACGAACAGTTACAAAGAACCAACTCATCTATGTCGCAAAATAGTGAGAAGATTCATAGGTAGAGGTGAAAAGCCCAACGAGCCTGGTGATAGCTGGTTGTCCAGAAACAGAATCTCAGTTCAAATTTAAGTTTACCTAAAAACCACCCAATTCTAATGTAAACTTAAATTATAATCTAAAAAGGTACAGCTTTTTAGATACAGGATACAACCTTTATTAGAGAGTAAGAATAAGATAATCCCATAGTTGGCTTAAAAGCAGCCATCAATTAAGAAAGCGTTCAAGCTCAACGTCACATTTATCTTAATCCCAAAAATAAACTCAAACTAACTCCTAATCTTATACTGGACTATTCTA-TCAACACATAGAAGCAATAATGTTAATATGAGTAACAAGAATTATTTCTCCTTGCATAAGCCTATATCAGAACGAATACTCACTGATAGTTAACAACAAAATAGACACAACCCAAAAACTAACCACCTATTTAAATTATTGTTAACCCAACACAGGCATGCGCCCATAAGGAAAGATTAAAAGAAGTAAAAGGAACTCGGCAAACACAAACCCCGCCTGTTTACCAAAAACATCACCTCTAGCATTTCCAGTATTAGAGGCACTGCCTGCCC
			AGTGACATCTGTTTAAACGGCCGCGGTATCCTAACCGTGCAAAGGTAGCATAATCACTTGTTCTCTAAATAGGGACTTGTATGAATGGCCACACGAGGGTTTTACTGTCTCTTACTTCCAATCAGTGAAATTGACCTTCTCGTGAAGAGGCGAGAATAACCAAATAAGACGAGAAGACCCTATGGAGCTTTAATTAACTGATTCACAAAAAACAACATACAAACCTAACCCTCAGGGACAACAAAACTTTTGATTGAATCAGCAATTTCGGTTGGGGTGACCTCGGAGAACAAAACAACCTCCGAGTGATTTAAACCTAGACTAACCAGTCAAAATACATAATCACTTATTGATCCAAACCATTGATCAACGGAACAAGTTACCCTAGGGATAACAGCGCAATCCTATTCCAGAGTCCATATCGACAATTAGGGTTTACGACCTCGATGTTGGATCAAGACATCCTAATGGTGCAACCGCTATTAAGGGTTCGTTTGTTCAACGATTAAAGTCTTACGTGATCTGAGTTCAGACCGGAGTAATCCAGGTCGGTTTCTATCTATTCTACACTTTTCCCAGTACGAAAGGACAAGAAAAGTAGGGCCCACTTTACAAGAAGCGCCCTTAAACTAATAGATGACATAATCTAAATCTAACTAATTTATAAACCTCACCGCCCTAGAACAGGGCTCGTTAGGGTGGCAGAGCCCGGAAATTGCATAAAACTTAAACCTTTATACCCAGAGGTTCAATTCCTCTCCCTAACAACATGTTCATAATTAACGTTCTCCTCCTAATTGTCCCAATCCTGCTCGCCGTAGCATTCCTCACACTAGTTGAACGAAAAGTCTTAGGCTACATACAACTTCGCAAAGGACCCAACATCGTAGGCCCCTATGGCCTACTACAACCCATTGCCGATGCCCTCAAACTATTTATCAAAGAACCACTACAACCACTAACATCATCGACATCCATATTTATCATCGCACCAATCCTAGCCCTCACCCTAGCCTTAACTATATGAATCCCTCTCCCCATACCGTACCCACTAATTAACATAAACCTAGGAATTCTATTCATATTAGCCATATCCAGCCTAGCTGTCTACTCAATCCTTTGATCAGGATGAGCCTCAAACTCAAAATACGCTCTAATCGGAGCCCTACGAGCAGTAGCACAAACCATCTCATATGAAGTAACTCTAGCAATCATTCTACTCTCAGTCCTCCTAATAAGCGGATCATTCACACTATCAACACTTATCACTACCCAAGAATACTTATGATTAATCTTCCCATCATGACCCTTAGCCATAATATGATTTATCTCAACATTAGCCGAAACCAACCGAGCTCCATTTGACCTAACAGAAGGAGAATCAGAACTCGTCTCCGGATTCAACGTTGAATACGCAGCCGGCCCATTCGCTCTATTCTTCCTAGCAGAATATGCAAACATCATCATAATGAACATCTTCACAACAACTCTATTTCTAGGAGCATTTCACAACCCCTACCTACCAGAACTCTACTCAATTAATTTTACCATCAAAGCCCTCCTTCTAACATGTTCCTTCCTATGAATCCGAGCATCCTACCCGCGATTCCGATATGACCAACTTATACACCTCCTATGAAAAAACTTTCTACCACTCACACTAGCCCTCTGCATATGACATGTCTCGCTACCAATCATACTATCCAGCATCCCACCACAAACATAAGAAATATGTCTGACAAAAGAGTTACTTTGATAGAGTAAAACATAGAGGTTCAAACCCTCTTATTTCTAGAACCACAGGAATCGAACCTGCTCCTGAGAATTCAAAATCCTCCGTGCTACCAAATTACACCATGCCCTACAAGTAAGGTCAGCTAAATAAGCTATCGGGCCCATACCCCGAAAATGTTGGATTACACCCTTCCCGTACTAATAAACCCCCTTATCCTCACAATTATCCTAATAACAGTTTTTCTAGGAACTATAATCGTCATAAT
			AAGCTCACACTGACTAATAATCTGAATCGGATTCGAAATAAATCTACTAGCCATTATCCCCATCCTAATAAAAAAATACAGCCCCCGAGCCATAGAAGCCTCCACCAAATACTTCCTAACCCAAGCCACCGCATCTATACTCCTCATAATAGCAATTATCATCAACCTGATGCACTCAGGCCAATGAACAATCACAAAAATTTTCAACCCCACAGCATCCATCATCATAACTTCAGCCCTTGCCATAAAACTTGGACTCACACCATTCCACTTCTGAGTGCCCGAAGTCACACAGGGCATCTCACTAACATCAGGCCTCATTCTACTCACATGACAAAAACTAGCCCCAATATCAATCCTATATCAAATCTCACCCTCAATCAACCTGAATATCTTACTTACCATAGCCGTACTGTCAATCCTAGTAGGAGGCTGAGGTGGTCTCAACCAAACCCAACTACGAAAAATTATAGCATACTCGTCGATCGCACATATAGGATGAATAATGGCTGTCCTGGCATACAACCCAACACTGACAATACTAAACATACTAATTTACATTGTAATAACACTCACAATATTCATACTGTTTATCCACAGCTCCTCCACTACAACACTATCACTCTCACACACATGAAACAAAACACCTCTAACCACCACACTAATTCTAATCACCTTGCTATCTATAGGAGGCCTCCCCCCACTATCAGGATTCATACCCAAATGAATAATCATCCAAGAACTCACCAAAAACAGCAGCATCATTCTCCCCACTCTAATGGCTATCATAGCACTACTCAATCTCTACTTCTACATACGACTAACCTATTCCACCTCCCTAACCATATTCCCATCCACAAACAACATAAAAATAAAATGACAATTCGAAGCCAAACAAATTACCCTCCTACCCCCATTAATCGTCGCATCTTCCCTACTCCTCCCCCTAACCCCCATACTATCAATTCTGGACTAGGAATTTAGGTTAGCATCCAGACCAAGAGCCTTCAAAGCTCTAAGCAAGTATATTCACTTAATTCCTGCACACTAAGGACTGCAAGACTCTATCTCACATCAATTGAACGCAAATCAAACACTTTCATTAAGCTAAGCCCTTACTAGATTGGTGGGCTATCATCCCACGAAACTTTAGTTAACAGCTAAACACCCTAATCAACTGGCTTCAATCTACTTCTCCCGCCGCCTAAAAAAAAAGGCGGGAGAAGCCCCGGCAGAATTAAAGCTGCTCCTTCGAATTTGCAATTCAATGTGAAATTCACCACGGGACTTGATAAGAAGAGGATTCCAACCCCTGTCTTTAGATTTACAGTCTAATGCTTACTCAGCCATCTTACCTATGTTCATCAACCGCTGACTATTTTCGACTAACCACAAAGACATCGGCACTCTGTACCTCCTATTCGGCGCTTGAGCTGGAATAGTAGGAACCGCCCTAAGCCTCCTAATCCGTGCTGAATTAGGCCAACCTGGGACCCTACTAGGAGATGACCAGATCTACAATGTTATTGTAACCGCCCACGCATTCGTAATAATTTTCTTTATAGTCATACCCATTATGATCGGAGGATTTGGGAACTGATTAGTCCCCTTAATAATTGGAGCACCTGACATAGCTTTCCCCCGAATAAACAACATAAGCTTCTGATTACTTCCCCCATCATTCCTGCTCCTTCTTGCTTCCTCAATAATTGAAGCAGGCGCTGGAACAGGCTGAACCGTATACCCTCCCCTAGCTGGGAATCTAGCGCATGCAGGGGCCTCTGTTGACTTAACCATTTTCTCTCTCCACCTAGCTGGTGTATCTTCAATCCTAGGTGCCATCAATTTCATTACTACAATCATCAACATAAAACCGCCAGCCCTATCCCAATATCAAACTCCTCTATTCGTTTGATCCGTCCTTATTACGGCAGTACTCCTTCTTCTAGCCCTTCCAGTCCTAGCAGCAGGCATTACCATGCTTCTCACAGACCGTAACC
			TAAACACCACCTTCTTCGACCCTGCAGGAGGAGGAGACCCAATCCTTTACCAACACCTATTCTGATTCTTCGGACACCCCGAAGTCTACATTCTCATCCTGCCAGGTTTTGGTATAATCTCACACATCGTTACATATTATTCAGGTAAAAAGGAACCTTTTGGCTACATGGGTATAGTGTGAGCTATAATATCCATTGGCTTTCTAGGCTTCATCGTATGAGCTCACCACATGTTTACAGTAGGTATAGACGTCGATACACGAGCATACTTCACATCAGCTACCATAATCATCGCCATCCCTACTGGTGTAAAAGTATTCAGCTGACTAGCCACCCTACACGGAGGAAATATCAAATGATCCCCGGCTATACTCTGAGCTCTAGGCTTCATCTTCTTATTCACAGTAGGAGGCCTAACAGGTATCGTCTTGGCTAATTCATCCCTAGATATTGTTCTCCATGATACTTATTATGTAGTAGCACATTTCCACTATGTCCTGTCCATAGGAGCAGTCTTCGCCATTATAGGAGGATTTGTTCACTGATTCCCTCTATTCTCAGGATATACACTCAACCAAACCTGAGCAAAAATCCACTTTACAATCATATTCGTAGGGGTCAATATAACTTTCTTCCCACAACACTTCCTTGGCCTCTCAGGAATACCACGACGCTACTCTGATTACCCAGACGCATACACAACATGAAACACCATCTCATCCATAGGATCTTTCATCTCACTCACAGCAGTAATACTAATAATCTTCATGATTTGGGAAGCATTCGCATCTAAACGAGAAGTGTCTACAGTAGAATTAACCTCAACTAACCTAGAATGACTACACGGATGCCCCCCACCATACCACACATTCGAAGAACCCGCTTATGTAAACCTAAAATAAGAAAGGAAGGAATCGAACCCCCTCTAACTGGTTTCAAGCCAATATCATAACCACTATGTCTTTCTCCATTAAACGAGGTATTAGTAAAAATTACATAACTTTGTCAAAGTTAAATTATAGGTTGAACCCCTATATACCTCTATGGCCTACCCCTTCCAATTAGGATTCCAAGACGCAACATCCCCCATTATAGAAGAACTCCTACACTTCCATGACCACACGCTAATAATCGTATTCCTAATTAGCTCTCTAGTATTATACATTATCTCATCAATACTAACAACTAAATTAACCCACACTAGCACCATAGACGCCCAAGAAGTAGAAACAATTTGAACAATTCTACCAGCCATTATCCTTATTCTAATTGCCCTCCCATCCCTGCGAATTCTATATATAATAGATGAAATCAACAACCCATCTCTCACGGTCAAAACAATGGGCCACCAATGATACTGAAGTTACGAATATACCGATTACGAGGACCTGACCTTCGATTCCTACATGATCCCCACATCAGACCTAAAACCAGGAGAATTACGTCTTCTAGAAGTCGACAACCGAGTGGTTCTCCCTATGGAAATAACTATCCGAATACTAATCTCATCCGAAGACGTCCTACACTCATGAGCTGTCCCCTCCCTAGGCCTAAAAACAGACGCCATCCCTGGGCGCCTAAATCAAACAACTCTCGTAGCCTCCCGACCAGGTCTTTACTACGGCCAATGTTCGGAGATCTGCGGATCAAACCACAGCTTCATACCAATTGTCCTTGAACTAGTCCCACTGAAACACTTCGAAGAATGATCTGCATCAATACTATAAAATCACTAAGAAGCTATTATAGCGTTAACCTTTTAAGTTAGAGACTGAGGGTTCAACCCCCTCCCTAGTGATATGCCACAGTTGGATACATCAACATGATTTATTAATATCGTCTCAATGATCTTAACTCTATTTATTGTATTTCAACTAAAAATCTCAAAGCACTCTTACCCAACACACCCAGAAGCAAAAACAACTAAAATAACCAAACACTTCACCCCTTGAGAATCAAAATGAACGAAAATCTATTCGCCTCTTTCGCTACCCCAACAG
			TAATAGGCCTCCCTATTGTGATTCTAATCATCATATTCCCCAGCATCCTATTCCCTTCATCCAACCGACTAATCAACAACCGCCTAATCTCAATTCAACAATGACTAGTCCAACTTACATCAAAACAAATAATAGCTATTCACAACAACAAAGGACAAACCTGAACCCTCATACTCATGTCACTAATCCTATTCATTGGCTCGACAAACTTATTAGGCCTACTACCTCACTCATTTACACCAACAACACAACTATCAATAAATCTAGGCATAGCCATTCCCCTGTGAGCAGGAACAGTATTCATAGGCTTCCGTCATAAAACAAAAGCAGCCCTAGCTCACTTTCTGCCTCAAGGAACACCCATTTTCCTCATTCCCATGCTAGTAATTATTGAGACTATCAGCCTATTTATTCAACCTGTAGCTCTAGCCGTACGGCTAACTGCTAACATTACTGCCGGACATCTTCTAATTCACCTTATCGGAGGAGCAACACTAGCCCTCATAAATATTAGCCCCTCAACAGCCCTTATTACATTTATTATCTTAATTCTGCTGACTATCCTCGAATTTGCAGTAGCCATAATCCAAGCCTACGTATTCACTCTTCTAGTAAGCCTCTACCTACATGATAACACCTAATGACCCACCAAACCCACGCCTACCACATAGTAAATCCCAGCCCATGACCACTTACAGGAGCCCTATCAGCCCTCCTAATAACATCAGGATTAGCCATGTGATTCCACTTTAACTCAACTCTACTTCTAGCTTTAGGACTATTAACCAACATCCTCACCATATATCAATGATGACGAGACATCATCCGAGAAAGCACATTTCAAGGCCACCACACATTAATCGTCCAAAAAGGACTCCGATACGGCATAATCCTTTTCATCATCTCAGAAGTCTTCTTCTTCTCTGGCTTCTTTTGAGCCTTCTACCACTCAAGCCTAGCTCCCACACCCGAACTAGGCGGCTGCTGACCACCCACAGGTATCCACCCCTTAAACCCCCTAGAAGTCCCCTTACTCAACACCTCAGTGCTCCTAGCATCTGGGGTCTCTATCACCTGAGCCCACCATAGCCTGATAGAAGGGAACCGTAAAAACATGCTCCAGGGCCTATTCATCACAATCTCACTAGGCGTATACTTCACCCTCCTCCAAGCCTCAGAATACTACGAAGCCTCATTTACCATTTCAGATGGGGTGTATGGATCGACATTTTTCGTGGCAACAGGATTCCACGGACTACACGTAATCATCGGGTCCACCTTCCTTATCGTATGCTTCCTACGCCAACTAAAATTCCACTTTACATCCAGCCACCATTTCGGATTCGAAGCAGCCGCTTGATACTGACACTTCGTCGACGTAGTTTGACTATTCTTATATGTCTCTATCTATTGATGAGGATCCTATTCTTTTAGTATTGACCAGTACAATTGACTTCCAATCAATCAGCTTCGGTACAACCCGAAAAAGAATAATAAACCTCATACTAACACTCCTCACCAACACATTGCTAGCCTCACTACTCGTACTCATCGCATTCTGACTACCGCAACTAAATATCTATGCAGAAAAAACCAGCCCATACGAATGCGGATTTGACCCAATAGGGTCAGCACGCCTCCCTTTCTCAATAAAATTTTTCTTAGTGGCCATTACATTTCTGCTGTTCGACCTAGAAATCGCCCTCCTGCTACCCCTTCCATGAGCATCCCAGACAACTAACCTGAACACCATACTCATCATAGCACTAATCCTAATCTCTCTCCTAGCTATCAGCCTGGCCTATGAATGAACCCAAAAAGGACTAGAATGAACTGAGTATGGTAATTAGTTTAAACTAAAACAAATGATTTCGGCTCATTAAACTATGATTAACTTCATAATTACCAACATGTCACTAGTCCACATTAATATCTTCCTAGCATTCACAGTCTCCCTCGTAGGCCTACTAATGTACCGATCCCACCTAATATCCTCACTC
			CTATGCCTAGAAGGGATAATACTGTCACTATTCGTCATAGCAACCATAATAGTCCTAAACACCCATTTCACACTAGCCAGCATAATACCCATTATCCTACTAGTATTCGCTGCCTGCGAAGCAGCATTAGGGCTATCCTTACTAGTCATAGTCTCCAATACTTATGGAGTGGACCACGTACAAAACCTTAACCTCCTCCAATGCTAAAAATCATCATTCCCACAATCATACTAATACCCCTCACATGACTATCAAAAAAGAACATAATCTGAATTAACACCACAACCTACAGTCTATTAATCAGCCTCATCAGCCTATCCCTCCTAAATCAGCCTAGCAACAATAGCCTAAACTTCTCACTAATATTCTTCTCTGACCCCCTATCAGCTCCACTACTAGTACTAACAACATGACTACTACCACTAATACTCATAGCCAGCCAACATCACCTATCCAAAGAACCACTAATCCGAAAAAAACTCTACATCACCATGCTAACCATACTTCAAACTTTCCTAATTATAACTTTTACCGCCACAGAACTAATCTCTTTCTACATCTTATTCGAAGCCACATTAGTTCCAACACTAATTATCATCACCCGCTGAGGCAACCAAACAGAACGCCTAAACGCAGGCCTCTACTTTCTATTCTACACACTAATAGGCTCTCTCCCACTTTTAGTCGCACTAATCTCCATCCAAAACCTAACAGGCTCACTAAACTTCCTACTAATCCAATACTGAAACCAAACACTACCCGACTCCTGATCTAATGTCTTCCTATGATTAGCATGTATAATAGCATTTATAGTTAAAATGCCCCTATATGGTCTCCACCTCTGACTTCCAAAAGCCCATGTAGAAGCCCCAATCGCTGGATCCATAGTACTAGCAGCCATCCTACTAAAACTAGGAGGCTACGGAATACTGCGAATTACAACAATACTAAACCCTCAAACCAACTTTATAGCCTACCCTTTCCTTATACTATCTCTATGAGGAATAATCATAACTAGCTCCATCTGTTTACGACAAACTGATCTAAAATCACTCATTGCATACTCCTCTGTCAGTCATATAGCCCTAGTAATTGTAGCCGTCCTTATCCAAACACCATGAAGCTATATGGGGGCCACAGCCCTAATGATTGCCCACGGTCTTACGTCATCAATACTATTCTGCCTAGCAAACTCAAACTACGAACGCACTCACAGCCGAACCATAATCCTAGCCCGCGGACTTCAAACACTCCTCCCCCTCATAGCAGCCTGATGACTATTAGCCAGCTTAACCAACCTGGCCCTCCCTCCCAGCATTAACCTAATCGGAGAACTATTCGTAGTAATATCGTCATTCTCATGATCAAATATTACTATCATCCTCATGGGAACTAACATCACCATCACCGCTCTCTACTCCCTCTATATACTAATCACCACACAACGAGGAAAATACACACACCACATCAATAACATCAAACCCTCATTTACACGAGAAAACGCACTCATAGCCCTCCACATAACTCCCCTACTACTCCTATCACTTAACCCTAAAATCATCCTAGGCTTTACGTACTGTAAATATAGTTTAACAAAAACACTAGATTGTGGATCTAGAAATAGAAACTCAACATTTCTTATTTACCGAGAGAGTATGCAAGAACTGCTAATTCATGCCTCCATGTCTGACAAACATGGCTCTCTCCCAAACTTTTAAAGGATGGGAGCTATCCGTTGGTCTTAGGAACCAAAAAATTGGTGCAACTCCAAATAAAAGTAATCAACATATTCTCCTCCCTCATACTAGTTTCACTATCAGTATTAACCCTGCCTATCATATCATCAATCCTCAATACCCACAAAAACAACACGTACCCACATCACGTAAAAAATATTATCTCATATGCCTTCATTACCAGCCTAATTCCCACCATAATATTCATCCACTCTGGACAAGAAACAATCATCTCAAACTGACACTGAGTAACTATACAAACCC
			TCAAACTATCTCTAAGCTTCAAACTAGACTACTTCTCAATAGTCTTCGTACCGGTAGCCCTATTCGTAACATGATCTATCATAGAATTCTCTTTATGATACATGCACTCGGATCCTTACATCACCCGATTTTTTAAATACCTACTCACATTCCTCATTACCATAATAATCCTAGTCACAGCCAATAACCTCTTCCAACTGTTCATTGGATGAGAAGGAGTAGGCATCATATCATTCTTACTAATCGGATGATGGTATGGTCGAACAGACGCCAACACTGCGGCCCTCCAAGCAATCCTATATAACCGCATCGGAGATATTGGCTTCATCATAGCCATGGCCTGATTCCTATTCAACACCAACACATGAGACCTACAACAAATCTTCATACTTGACCCCAACCTCACCAACCTCCCACTCCTAGGCCTTCTCCTAGCCGCAACTGGTAAATCTGCCCAATTCGGACTCCACCCATGACTTCCCTCAGCCATAGAAGGCCCCACACCAGTCTCAGCCCTACTCCACTCCAGCACAATAGTTGTAGCAGGCGTCTTCCTACTAATCCGTTTCCACCCACTAATAGAAAACAACAAAACCATCCAGTCACTCACCCTATGCCTAGGAGCTATCACCACACTATTCACAGCAATCTGTGCACTCACCCAAAACGACATCAAAAAAATCATCGCCTTCTCCACCTCCAGCCAACTAGGTCTGATAATCGTAACCATCGGCATTAATCAGCCCTACCTAGCATTCCTTCACATCTGCACTCACGCATTCTTCAAAGCCATACTATTCATATGCTCCGGATCCATTATCCACAGCCTAAATGACGAGCAGGACATCCGAAAAATAGGCGGGCTGTTTAATGCAATACCTTTCACCACCACATCCCTAATTATTGGCAGCCTCGCACTCACCGGCATACCTTTCCTCACAGGCTTTTACTCCAAAGACCTCATCATCGAAACCGCCAACACATCGTACACCAACGCCTGAGCCCTGCTAATAACACTCATCGCCACATCCCTCACAGCTGTCTACAGCACCCGAATCATCTTCTTCGCACTCCTAGGACAACCTCGCTTCCTCCCCTTAACTTCAATCAACGAAAATAATCCTTTCCTAATTAACTCCATTAAACGCCTCTTAATTGGCAGCATTTTCGCCGGATTCTTTATCTCTAACAATATCTACCCCTCAACCGTCCCAGAAATAACCATACCTACCTACATAAAACTTACCGCCCTCGCAGTAACCATCCTAGGGTTTACACTAGCCCTAGAACTAAGCTTAATTACGCATAATCTAAAACTAGGACACCCCACCAACATATTTAAATTCTCCAACCTCCTAGGTTACTACCCAACAATCATACATCGACTCCCACCGCTCGCAAACCTATCAATAAGCCAAAAATCAGCATCACTTCTACTAGACTCAATCTGACTAGAAAGCATCCTACCAAAATCCATCTCCCAATTCCAGATAAAAACCTCAATCCTAATTTCCACCCAAAAAGGCCAAATCAAGCTATATTTCCTCTCATTCCTTATCACCCTCACCCTAAGCATACTACTCTTTAATCTCCACGAGTAACCTCTAAAATTACCAAAACTCCAACAAGCAACGACCAACCAGTCACAATCACAACCCAAGCCCCATAACTATACAATGCAGCAACCCCCATAATCTCCTCACTAAACACCCCAGAATCTCCAGTATCATAGATAGCTCAATCCCCTACACCACTAAACTTAAACACTACCCCCACTTCCTCACTCTTCAGAACATATAAAACCAGCATAACCTCTATCAACAACCCCAAAAGAAACACCCCCATAACAGTCGTATTAGACACCCACACCTCAGGGTATTGCTCAGTAGCCATAGCCGTTGTATAACCAAAAACAACCAACATTCCTCCCAAATAAATCAAAAACACCATCAACCCTAAAAAGGACCCTCCAAAATTCATAATGATGCCACAACCAACCC
			CTCCACTTACAATCAACACTAAACCCCCATAAATAGGCGAAGGTTTTGAAGAAAAACCTACAAAACCAATAACAAAGATAACGCTCAAAATAAACACAATATATGTCATCATTATTCCTACGTGGAATCTAACCACGACTAATGACATGAAAAATCATCGTTGTATTTCAACTATAAGAACACTAATGACAAACATCCGAAAATCTCACCCGCTAATTAAAATCATCAATCACTCCTTCATCGACCTACCAGCCCCCTCAAACATTTCATCATGATGAAACTTTGGCTCCCTCCTAGGAATCTGCCTAATCCTCCAAATCCTTACAGGTCTATTCCTAGCCATACACTACACATCAGACACAACAACCGCCTTCTCATCCGTTACTCACATCTGCCGAGATGTCAACTACGGATGAATCATTCGCTACCTCCACGCTAACGGAGCATCCATATTTTTCATCTGCCTCTTCATCCACGTAGGACGCGGCCTCTACTATGGCTCCTACACATTCCTAGAAACATGAAACATTGGAATTATCCTACTTTTCACAGTAATAGCCACAGCATTCATAGGCTATGTCCTACCATGAGGCCAAATATCCTTCTGAGGAGCAACAGTCATCACAAACCTCCTATCAGCAATCCCCTACATCGGCACTACCCTCGTCGAATGAATCTGAGGTGGATTCTCAGTAGACAAAGCCACCCTTACCCGATTTTTTGCCTTCCACTTTATTCTACCCTTTATCATCACAGCCCTGGTAGTCGTCCATCTACTATTCCTCCACGAAACAGGATCCAACAACCCCTCAGGAATCCCATCTGACATAGACAAAATCCCATTCCACCCGTACTACACAATTAAAGACATCCTAGGACTCCTCCTCCTAATCCTACTCCTACTGACCCTAGTACTATTCTCCCCTGACCTCCTAGGAGACCCGGACAACTACACCCCAGCTAACCCTCTTAGCACTCCCCCTCATATTAAGCCAGAGTGATACTTCCTATTTGCCTACGCCATCCTACGCTCTATTCCCAACAAACTAGGCGGCGTATTAGCCCTTATCCTTTCCATCTTAATCTTAGCACTCATCCCCACTCTACACATATCAAAACAACGAAGCATAATATTCCGACCTCTTAGTCAATGCGTGTTCTGACTCTTAGTAGCAGACTTACTAACACTAACATGAATCGGCGGCCAGCCAGTGGAACACCCATACGTAATTATCGGCCAACTGGCCTCAATCCTCTACTTCTCCCTAATTCTCATCTTCATACCACTCGCAAGCACCATCGAAAACAATCTTCTAAAGTGAAGAGTCCCTGTAGTATATCACATATTACTCTGGTCTTGTAAACCAGAAAAGGGGGAAACATTCCCCCCAAGGACTGTCAAGGAAGAAGCCCTAGCTCCACCATCAGCACCCAAAGCTGAAATTCTACTTAAACTATTCCTTGAATTTCCTCCCCTAAACGACAACAATTCATCCTCGTGTGCTATGTCAGTATTAAAACATACCCTACGCAATATCGTACATAACCCAACACACAATATCCTATTAACGCCCTATGTACGTCGTGCATTAGGTTGTTTGCCCCATGAATAATAAGCATGTACATAATATTATTTATCTTACATGAGTACATCATATTATTAATCGTGCATACCCCATTCAAGTCAAATCATTTCCAGTCAACACGCATATCACCACCCATATTCCACGAGCTCAATCACCAAGCCGCGGGAAATCAGCAACCCTTCCAATTACGTGTCCCAATCCTCGCTCCGGGCCCATCCGAGTGTGGGGGTTTCTACAGTGAAACTATACCTGGCATCTGGTTCTTTCTTCAGGACCATCTCACCCAACCTCGCCCATTCTTTCCCCTTAAATAAGACATCTCGATGGACTAATGACTAATCAGCCCATGCTCACACATAACTGTGGTTTCATGCATTTGGTATCTTTTTTATTTTGGGGATGCTATGACTCAGC
			TATGGCCGTCAAAGGCCCCGACGCAGTCAATTAAATTGAAGCTGGACTTAAATTGAACGTTATTACTCCGCATACAACAACCATAAGGTGTTATTCAGTCCATGGTAGCAGGACATAGAGAATAA?????????ACACACACCAAGCAGGTAATGTAACTTTCTTAATCAAACCCCCCCCAACCCCCCATTAAACTCCGCAGATGTACATTCAACACAATCTTGCCAAACCCCGAAAACAAGACTAAATAATGCACAACACTTCACGAAGCCTAACTCTCGCACATCAACCATGTCAACTCTATTCACTCAACAAATCCAACAGAACTTCCTCTTTTCTTTCCCCCCCCCTTTTAATACCAACATGCTACTTTAATCAATAAAATTTCCATAGACAGGTATCCCCCTAGATCTGATTTTCCAAACCTGCAAACCCCTCTTCCCCC
		</sequence>
		<sequence>
			<taxon idref="ZDT9_12683"/>
			GTTAATGTAGCTTAATAATATAAAGCAAGGCACTGAAAATGCCTAGATGAGTATTCCTACTCCATAAACACATAGGCTTGGTCCTAGCCTTTTTATTAGTTATTAATAGAATTACACATGCAAGTATCCGCGCCCCAGTGAGAATGCCCTCTAAATCGCACTCTACGATCAAAAGGAGCAGGTATCAAGCACACTAGAAAGTAGCTTATAACACCTTGCTCAGCCACACCCCCACGGGACACAGCAGTGATAAAAATTAAGCCATGAACGAAAGTTCGACTAAGTTATATTAAATTAGGGTTGGTAAAATTCGTGCCAGCCACCGCGGTCATACGATTAACCCAAATTAATAAAATCCCGGCGTAAAGCGTGTCAAAGACCTTACACCAAAATAAAGTTAAAACCCAGTTAAGCTGTAAAAAGCTACAACCAAAGTAAAATAGACTACGAAAGTGACTTTAATACCTCTGACCACACGATAGCTAAGACCCAAACTGGGATTAGATACCCCACTATGCTTAGCCCTAAACTAAAATAGCTCATCACAACAAAGTTATTCGCCAGAGTACTACTAGCAACAGCCTAAAACTCAAAGGACTTGGCGGTGCTTTACATCCCTCTAGAGGAGCCTGTTCCATAATCGATAAACCCCGATAAACCCCACCATCCCTTGCTAATTCAGCCTATATACCGCCATCTTCAGCAAACCCTAAACAAGGCACCGAAGTAAGCACAATCATCCAACATAAAAACGTTAGGTCAAGGTGTAGCCCATGGGGTGGAGAGAAATGGGCTACATTTTCTACTCTAAGAACAAAAACTTAACCCAAACGAAAGTCTCTATGAAATTGGAGACCGAAGGAGGATTTAGCAGTAAATTAAGAATAGAGAGCTTAATTGAATCAGGCCATGAAGCGCGCACACACCGCCCGTCACCCTCCTTAAATATCACAAACCACAATTTTAACACAAAACCGTGGCCCAAACATATGAAAGGAGACAAGTCGTAACAAGGTAAGTATACCGGAAGGTGTACTTGGATAACCAAAGTGTAGCTTAAACAAAGCATCCAGCTTACACCTAGAAGATTTCACTCAGAATGAACACTTTGAACTAAAGCTAGCCCAAACGACATCCAACTCAACTACCCTTAGTCACTTAACTAAAACATTCACTAAACCATTAAAGTATAGGAGATAGAAATTTTAACTTGGCGCTATAGAGAAAGTACCGTAAGGGAACGATGAAAGATACATTAAAAGTACCAAACAGCAAAGCTTACCCCTTTTACCTTTTGCATAATGATTTAACTAGAATAAACTTAGCAAAGAGAACTTAAGCTAAGCACCCCGAAACCAGACGAGCTACCTACGAACAGTTACAAAGAACCAACTCATCTATGTCGCAAAATAGTGAGAAGATTCATAGGTAGAGGTGAAAAGCCCAACGAGCCTGGTGATAGCTGGTTGTCCAGAAACAGAATCTCAGTTCAAATTTAAGTTTACCTAAAAACCACCCAATTCTAATGTAAACTTAAATTATAATCTAAAAAGGTACAGCTTTTTAGATACAGGATACAACCTTTATTAGAGAGTAAGAATAAGATAATCCCATAGTTGGCTTAAAAGCAGCCATCAATTAAGAAAGCGTTCAAGCTCAACGTCACATTTATCTTAATCCCAAAAATAAACTCAAACTAACTCCTAATCTTATACTGGACTATTCTA-TCAACACATAGAAGCAATAATGTTAATATGAGTAACAAGAATTATTTCTCCTTGCATAAGCCTATATCAGAACGAATACTCACTGATAGTTAACAACAAAATAGACACAACCCAAAAACTAACCACCTATTTAAATTATTGTTAACCCAACACAGGCATGCGCCCATAAGGAAAGATTAAAAGAAGTAAAAGGAACTCGGCAAACACAAACCCCGCCTGTTTACCAAAAACATCACCTCTAGCATTTCCAGTATTAGAGGCACTGCCTGCCC
			AGTGACATCTGTTTAAACGGCCGCGGTATCCTAACCGTGCAAAGGTAGCATAATCACTTGTTCTCTAAATAGGGACTTGTATGAATGGCCACACGAGGGTTTTACTGTCTCTTACTTCCAATCAGTGAAATTGACCTTCTCGTGAAGAGGCGAGAATAACCAAATAAGACGAGAAGACCCTATGGAGCTTTAATTAACTGATTCACAAAAAACAACATACAAACCTAACCCTCAGGGACAACAAAACTTTTGATTGAATCAGCAATTTCGGTTGGGGTGACCTCGGAGAACAAAACAACCTCCGAGTGATTTAAACCTAGACTAACCAGTCAAAATACATAATCACTTATTGATCCAAACCATTGATCAACGGAACAAGTTACCCTAGGGATAACAGCGCAATCCTATTCCAGAGTCCATATCGACAATTAGGGTTTACGACCTCGATGTTGGATCAAGACATCCTAATGGTGCAACCGCTATTAAGGGTTCGTTTGTTCAACGATTAAAGTCTTACGTGATCTGAGTTCAGACCGGAGTAATCCAGGTCGGTTTCTATCTATTCTACACTTTTCCCAGTACGAAAGGACAAGAAAAGTAGGGCCCACTTTACAAGAAGCGCCCTTAAACTAATAGATGACATAATCTAAATCTAACTAATTTATAAACCTCACCGCCCTAGAACAGGGCTCGTTAGGGTGGCAGAGCCCGGAAATTGCATAAAACTTAAACCTTTATACCCAGAGGTTCAATTCCTCTCCCTAACAACATGTTCATAATTAACGTTCTCCTCCTAATTGTCCCAATCCTGCTCGCCGTAGCATTCCTCACACTAGTTGAACGAAAAGTCTTAGGCTACATACAACTTCGCAAAGGACCCAACATCGTAGGCCCCTATGGCCTACTACAACCCATTGCCGATGCCCTCAAACTATTTATCAAAGAACCACTACAACCACTAACATCATCGACATCCATATTTATCATCGCACCAATCCTAGCCCTCACCCTAGCCTTAACTATATGAATCCCTCTCCCCATACCGTACCCACTAATTAACATAAACCTAGGAATTCTATTCATATTAGCCATATCCAGCCTAGCTGTCTACTCAATCCTTTGATCAGGATGAGCCTCAAACTCAAAATACGCTCTAATCGGAGCCCTACGAGCAGTAGCACAAACCATCTCATATGAAGTAACTCTAGCAATCATTCTACTCTCAGTCCTCCTAATAAGCGGATCATTCACACTATCAACACTTATCACTACCCAAGAATACTTATGATTAATCTTCCCATCATGACCCTTAGCCATAATATGATTTATCTCAACATTAGCCGAAACCAACCGAGCTCCATTTGACCTAACAGAAGGAGAATCAGAACTCGTCTCCGGATTCAACGTTGAATACGCAGCCGGCCCATTCGCTCTATTCTTCCTAGCAGAATATGCAAACATCATCATAATGAACATCTTCACAACAACTCTATTTCTAGGAGCATTTCACAACCCCTACCTACCAGAACTCTACTCAATTAATTTTACCATCAAAGCCCTCCTTCTAACATGTTCCTTCCTATGAATCCGAGCATCCTACCCGCGATTCCGATATGACCAACTTATACACCTCCTATGAAAAAACTTTCTACCACTCACACTAGCCCTCTGCATATGACATGTCTCGCTACCAATCATACTATCCAGCATCCCACCACAAACATAAGAAATATGTCTGACAAAAGAGTTACTTTGATAGAGTAAAACATAGAGGTTCAAACCCTCTTATTTCTAGAACCACAGGAATCGAACCTGCTCCTGAGAATTCAAAATCCTCCGTGCTACCAAATTACACCATGCCCTACAAGTAAGGTCAGCTAAATAAGCTATCGGGCCCATACCCCGAAAATGTTGGATTACACCCTTCCCGTACTAATAAACCCCCTTATCCTCACAATTATCCTAATAACAGTTTTTCTAGGAACTATAATCGTCATAAT
			AAGCTCACACTGACTAATAATCTGAATCGGATTCGAAATAAATCTACTAGCCATTATCCCCATCCTAATAAAAAAATACAGCCCCCGAGCCATAGAAGCCTCCACCAAATACTTCCTAACCCAAGCCACCGCATCTATACTCCTCATAATAGCAATTATCATCAACCTGATGCACTCAGGCCAATGAACAATCACAAAAATTTTCAACCCCACAGCATCCATCATCATAACTTCAGCCCTTGCCATAAAACTTGGACTCACACCATTCCACTTCTGAGTGCCCGAAGTCACACAGGGCATCTCACTAACATCAGGCCTCATTCTACTCACATGACAAAAACTAGCCCCAATATCAATCCTATATCAAATCTCACCCTCAATCAACCTGAATATCTTACTTACCATAGCCGTACTGTCAATCCTAGTAGGAGGCTGAGGTGGTCTCAACCAAACCCAACTACGAAAAATTATAGCATACTCGTCGATCGCACATATAGGATGAATAATGGCTGTCCTGGCATACAACCCAACACTGACAATACTAAACATACTAATTTACATTGTAATAACACTCACAATATTCATACTGTTTATCCACAGCTCCTCCACTACAACACTATCACTCTCACACACATGAAACAAAACACCTCTAACCACCACACTAATTCTAATCACCTTGCTATCTATAGGAGGCCTCCCCCCACTATCAGGATTCATACCCAAATGAATAATCATCCAAGAACTCACCAAAAACAGCAGCATCATTCTCCCCACTCTAATGGCTATCATAGCACTACTCAATCTCTACTTCTACATACGACTAACCTATTCCACCTCCCTAACCATATTCCCATCCACAAACAACATAAAAATAAAATGACAATTCGAAGCCAAACAAATTACCCTCCTACCCCCATTAATCGTCGCATCTTCCCTACTCCTCCCCCTAACCCCCATACTATCAATTCTGGACTAGGAATTTAGGTTAGCATCCAGACCAAGAGCCTTCAAAGCTCTAAGCAAGTATATTCACTTAATTCCTGCACACTAAGGACTGCAAGACTCTATCTCACATCAATTGAACGCAAATCAAACACTTTCATTAAGCTAAGCCCTTACTAGATTGGTGGGCTATCATCCCACGAAACTTTAGTTAACAGCTAAACACCCTAATCAACTGGCTTCAACCTACTTCTCCCGCCGCCTAAAAAAAAAGGCGGGAGAAGCCCCGGCAGAATTAAAGCTGCTCCTTCGAATTTGCAATTCAATGTGAAATTCACCACGGGACTTGATAAGAAGAGGATTCCAACCCCTGTCTTTAGATTTACAGTCTAATGCTTACTCAGCCATCTTACCTATGTTCATCAACCGCTGACTATTTTCGACTAACCACAAAGACATCGGCACTCTGTACCTCCTATTCGGCGCTTGAGCTGGAATAGTAGGAACCGCCCTAAGCCTCCTAATCCGTGCTGAATTAGGCCAACCTGGGACCCTACTAGGAGATGACCAGATCTACAATGTTATTGTAACCGCCCACGCATTCGTAATAATTTTCTTTATAGTCATACCCATTATGATCGGAGGATTTGGGAACTGATTAGTCCCCTTAATAATTGGAGCACCTGACATAGCTTTCCCCCGAATAAACAACATAAGCTTCTGATTACTTCCCCCATCATTCCTGCTCCTTCTTGCTTCCTCAATAATTGAAGCAGGCGCTGGAACAGGCTGAACCGTATACCCTCCCCTAGCTGGGAATCTAGCGCATGCAGGGGCCTCTGTTGACTTAACCATTTTCTCTCTCCACCTAGCTGGTGTATCTTCAATCCTAGGTGCCATCAATTTCATTACTACAATCATCAACATAAAACCGCCAGCCCTATCCCAATATCAAACTCCTCTATTCGTTTGATCCGTCCTTATTACGGCAGTACTCCTTCTTCTAGCCCTTCCAGTCCTAGCAGCAGGCATTACCATGCTTCTCACAGACCGTAACC
			TAAACACCACCTTCTTCGACCCTGCAGGAGGAGGAGACCCAATCCTTTACCAACACCTATTCTGATTCTTCGGACACCCCGAAGTCTACATTCTCATCCTGCCAGGTTTTGGTATAATCTCACACATCGTTACATATTATTCAGGTAAAAAGGAACCTTTTGGCTACATGGGTATAGTGTGAGCTATAATATCCATTGGCTTTCTAGGCTTCATCGTATGAGCTCACCACATGTTTACAGTAGGTATAGACGTCGATACACGAGCATACTTCACATCAGCTACCATAATCATCGCCATCCCTACTGGTGTAAAAGTATTCAGCTGACTAGCCACCCTACACGGAGGAAATATCAAATGATCCCCGGCTATACTCTGAGCTCTAGGCTTCATCTTCTTATTCACAGTAGGAGGCCTAACAGGTATCGTCTTGGCTAATTCATCCCTAGATATTGTTCTCCATGATACTTATTATGTAGTAGCACATTTCCACTATGTCCTGTCCATAGGAGCAGTCTTCGCCATTATAGGAGGATTTGTTCACTGATTCCCTCTATTCTCAGGATATACACTCAACCAAACCTGAGCAAAAATCCACTTTACAATCATATTCGTAGGGGTCAATATAACTTTCTTCCCACAACACTTCCTTGGCCTCTCAGGAATACCACGACGCTACTCTGATTACCCAGACGCATACACAACATGAAACACCATCTCATCCATAGGATCTTTCATCTCACTCACAGCAGTAATACTAATAATCTTCATGATTTGGGAAGCATTCGCATCTAAACGAGAAGTGTCTACAGTAGAATTAACCTCAACTAACCTAGAATGACTACACGGATGCCCCCCACCATACCACACATTCGAAGAACCCGCTTATGTAAACCTAAAATAAGAAAGGAAGGAATCGAACCCCCTCTAACTGGTTTCAAGCCAATATCATAACCACTATGTCTTTCTCCATTAAACGAGGTATTAGTAAAAATTACATAACTTTGTCAAAGTTAAATTATAGGTTGAACCCCTATATACCTCTATGGCCTACCCCTTCCAATTAGGATTCCAAGACGCAACATCCCCCATTATAGAAGAACTCCTACACTTCCATGACCACACGCTAATAATCGTATTCCTAATTAGCTCTCTAGTATTATACATTATCTCATCAATACTAACAACTAAATTAACCCACACTAGCACCATAGACGCCCAAGAAGTAGAAACAATTTGAACAATTCTACCAGCCATTATCCTTATTCTAATTGCCCTCCCATCCCTGCGAATTCTATACATAATAGATGAAATCAACAACCCATCTCTCACGGTCAAAACAATGGGCCACCAATGATACTGAAGTTACGAATATACCGATTACGAGGACCTGACCTTCGATTCCTACATGATCCCCACATCAGACCTAAAACCAGGAGAATTACGTCTTCTAGAAGTCGACAACCGAGTGGTTCTCCCTATGGAAATAACTATCCGAATACTAATCTCATCCGAAGACGTCCTACACTCATGAGCTGTCCCCTCCCTAGGCCTAAAAACAGACGCCATCCCTGGGCGCCTAAATCAAACAACTCTCGTAGCCTCCCGACCAGGTCTTTACTACGGCCAATGTTCGGAGATCTGCGGATCAAACCACAGCTTCATACCAATTGTCCTTGAACTAGTCCCACTGAAACACTTCGAAGAATGATCTGCATCAATACTATAAAATCACTAAGAAGCTATTATAGCGTTAACCTTTTAAGTTAGAGACTGAGGGTTCAACCCCCTCCCTAGTGATATGCCACAGTTGGATACATCAACATGATTTATTAATATCGTCTCAATGATCTTAACTCTATTTATTGTATTTCAACTAAAAATCTCAAAGCACTCTTACCCAACACACCCAGAAGCAAAAACAACTAAAATAACCAAACACTTCACCCCTTGAGAATCAAAATGAACGAAAATCTATTCGCCTCTTTCGCTACCCCAACAG
			TAATAGGCCTCCCTATTGTGATTCTAATCATCATATTCCCCAGCATCCTATTCCCTTCATCCAACCGACTAATCAACAACCGCCTAATCTCAATTCAACAATGACTAGTCCAACTTACATCAAAACAAATAATAGCTATTCACAACAACAAAGGACAAACCTGAACCCTCATACTCATGTCACTAATCCTATTCATTGGCTCGACAAACTTATTAGGCCTACTACCTCACTCATTTACACCAACAACACAACTATCAATAAATCTAGGCATAGCCATTCCCCTGTGAGCAGGAACAGTATTCATAGGCTTCCGTCATAAAACAAAAGCAGCCCTAGCTCACTTTCTGCCTCAAGGAACACCCATTTTCCTCATTCCCATGCTAGTAATTATTGAGACTATCAGCCTATTTATTCAACCTGTAGCTCTAGCCGTACGGCTAACTGCTAACATTACTGCCGGACATCTTCTAATTCACCTTATCGGAGGAGCAACACTAGCCCTCATAAATATTAGCCCCTCAACAGCCCTTATTACATTTATTATCTTAATTCTGCTGACTATCCTCGAATTTGCAGTAGCCATAATCCAAGCCTACGTATTCACTCTTCTAGTAAGCCTCTACCTACATGATAACACCTAATGACCCACCAAACCCACGCCTACCACATAGTAAATCCCAGCCCATGACCACTTACAGGAGCCCTATCGGCCCTCCTAATAACATCAGGATTAGCCATGTGATTCCACTTTAACTCAACTCTACTTCTAGCTTTAGGACTATTAACCAACATCCTCACCATATATCAATGATGACGAGACATCATCCGAGAAAGCACATTTCAAGGCCACCACACATTAATCGTCCAAAAAGGACTCCGATACGGCATAATCCTTTTCATCATCTCAGAAGTCTTCTTCTTCTCTGGCTTCTTTTGAGCCTTCTACCACTCAAGCCTAGCTCCCACACCCGAACTAGGCGGCTGCTGACCACCCACAGGTATCCACCCCCTAAACCCCCTAGAAGTCCCCTTACTCAACACCTCAGTGCTCCTAGCATCTGGGGTCTCTATCACCTGAGCCCACCATAGCCTGATAGAAGGGAACCGTAAAAACATGCTCCAGGGCCTATTCATCACAATCTCACTAGGCGTATACTTCACCCTCCTCCAAGCCTCAGAATACTACGAAGCCTCATTTACCATTTCAGATGGGGTGTATGGATCGACATTTTTCGTGGCAACAGGATTCCACGGACTACACGTAATCATCGGGTCCACCTTCCTTATCGTATGCTTCCTACGCCAACTAAAATTCCACTTTACATCCAGCCACCATTTCGGATTCGAAGCAGCCGCTTGATACTGACACTTCGTCGACGTAGTTTGACTATTCTTATATGTCTCTATCTATTGATGAGGATCCTATTCTTTTAGTATTGACCAGTACAATTGACTTCCAATCAATCAGCTTCGGTACAACCCGAAAAAGAATAATAAACCTCATACTAACACTCCTCACCAACACATTGCTAGCCTCACTACTCGTACTCATCGCATTCTGACTACCGCAACTAAATATCTATGCAGAAAAAACCAGCCCATACGAATGCGGATTTGACCCAATAGGGTCAGCACGCCTCCCTTTCTCAATAAAATTTTTCTTAGTGGCCATTACATTTCTGCTGTTCGACCTAGAAATCGCCCTCCTGCTACCCCTTCCATGAGCATCCCAGACAACTAACCTGAACACCATACTCATCATAGCACTAATCCTAATCTCTCTCCTAGCTATCAGCCTGGCCTATGAATGAACCCAAAAAGGACTAGAATGAACTGAGTATGGTAATTAGTTTAAACTAAAACAAATGATTTCGGCTCATTAAACTATGATTAACTTCATAATTACCAACATGTCACTAGTCCACATTAATATCTTCCTAGCATTCACAGTCTCCCTCGTAGGCCTACTAATGTACCGATCCCACCTAATATCCTCACTC
			CTATGCCTAGAAGGGATAATACTGTCACTATTCGTCATAGCAACCATAATAGTCCTAAACACCCATTTCACACTAGCCAGCATAATACCCATTATCCTACTAGTATTCGCTGCCTGCGAAGCAGCATTAGGGCTATCCTTACTAGTCATAGTCTCCAATACTTATGGAGTGGACCACGTACAAAACCTTAACCTCCTCCAATGCTAAAAATCATCATTCCCACAATCATACTAATACCCCTCACATGACTATCAAAAAAGAACATAATCTGAATTAACACCACAACCTACAGTCTATTAATCAGCCTCATCAGCCTATCCCTCCTAAATCAGCCTAGCAACAATAGCCTAAACTTCTCACTAATATTCTTCTCTGACCCCCTATCAGCTCCACTACTAGTACTAACAACATGACTACTACCACTAATACTCATAGCCAGCCAACATCACCTATCCAAAGAACCACTAATCCGAAAAAAACTCTACATCACCATGCTAACCATACTTCAAACTTTCCTAATTATAACTTTTACCGCCACAGAACTAATCTCTTTCTACATCTTATTCGAAGCCACATTAGTTCCAACACTAATTATCATCACCCGCTGAGGCAACCAAACAGAACGCCTAAACGCAGGCCTCTACTTTCTATTCTACACACTAATAGGCTCTCTCCCACTTTTAGTCGCACTAATCTCCATCCAAAACCTAACAGGCTCACTAAACTTCCTACTAATCCAATACTGAAACCAAACACTACCCGACTCCTGATCTAATGTCTTCCTATGATTAGCATGTATAATAGCATTTATAGTTAAAATGCCCCTATATGGTCTCCACCTCTGACTTCCAAAAGCCCATGTAGAAGCCCCAATCGCTGGATCCATAGTACTAGCAGCCATCCTACTAAAACTAGGAGGCTACGGAATACTGCGAATTACAACAATACTAAACCCTCAAACCAACTTTATAGCCTACCCTTTCCTTATACTATCTCTATGAGGAATAATCATAACTAGCTCCATCTGTTTACGACAAACTGATCTAAAATCACTCATTGCATACTCCTCTGTCAGTCATATAGCCCTAGTAATTGTAGCCGTCCTTATCCAAACACCATGAAGCTATATGGGGGCCACAGCCCTAATGATTGCCCACGGTCTTACGTCATCAATACTATTCTGCCTAGCAAACTCAAACTACGAACGCACTCACAGCCGAACCATAATCCTAGCCCGCGGACTTCAAACACTCCTCCCCCTCATAGCAGCCTGATGACTATTAGCCAGCTTAACCAACCTGGCCCTCCCTCCCAGCATTAACCTAATCGGAGAACTATTCGTAGTAATATCGTCATTCTCATGATCAAATATTACTATCATCCTCATGGGAACTAACATCACCATCACCGCTCTCTACTCCCTCTATATACTAATCACCACACAACGAGGAAAATACACACACCACATCAATAACATCAAACCCTCATTTACACGAGAAAACGCACTCATAGCCCTCCACATAACTCCCCTACTACTCCTATCACTTAACCCTAAAATCATCCTAGGCTTTACGTACTGTAAATATAGTTTAACAAAAACACTAGATTGTGGATCTAGAAATAGAAACTCAACATTTCTTATTTACCGAGAGAGTATGCAAGAACTGCTAATTCATGCCTCCATGTCTGACAAACATGGCTCTCTCCCAAACTTTTAAAGGATGGGAGCTATCCGTTGGTCTTAGGAACCAAAAAATTGGTGCAACTCCAAATAAAAGTAATCAACATATTCTCCTCCCTCATACTAGTTTCACTATCAGTATTAACCCTGCCTATCATATCATCAATCCTCAATATCCACAAAAACAACACGTACCCACATCACGTAAAAAATATTATCTCATATGCCTTCATTACCAGCCTAATTCCCACCATAATATTCATCCACTCTGGACAAGAAACAATCATCTCAAACTGACACTGAGTAACTATACAAACCC
			TCAAACTATCTCTAAGCTTCAAACTAGACTACTTCTCAATAGTCTTCGTACCGGTAGCCCTATTCGTAACATGATCTATCATAGAATTCTCTTTATGATACATGCACTCGGATCCTTACATCACCCGATTTTTTAAATACCTACTCACATTCCTCATTACCATAATAATCCTAGTCACAGCCAATAACCTCTTCCAACTGTTCATTGGATGAGAAGGAGTAGGCATCATATCATTCTTACTAATCGGATGATGGTATGGTCGAACAGACGCCAACACTGCGGCCCTCCAAGCAATCCTATATAACCGCATCGGAGATATTGGCTTCATCATAGCCATGGCCTGATTCCTATTCAACACCAACACATGAGACCTACAACAAATCTTCATACTTGACCCCAACCTCACCAACCTCCCACTCCTAGGCCTTCTCCTAGCCGCAACTGGTAAATCTGCCCAATTCGGACTCCACCCATGACTTCCCTCAGCCATAGAAGGCCCCACACCAGTCTCAGCCCTACTCCACTCCAGCACAATAGTTGTAGCAGGCGTCTTCCTACTAATCCGTTTCCACCCACTAATAGAAAACAACAAAACCATCCAGTCACTCACCCTATGCCTAGGAGCTATCACCACACTATTCACAGCAATCTGTGCACTCACCCAAAACGACATCAAAAAAATCATCGCCTTCTCCACCTCCAGCCAACTAGGTCTGATAATCGTAACCATCGGCATTAATCAGCCCTACCTAGCATTCCTTCACATCTGCACTCACGCATTCTTCAAAGCCATACTATTCATATGCTCCGGATCCATTATCCACAGCCTAAATGACGAGCAGGACATCCGAAAAATAGGCGGGCTGTTTAATGCAATACCTTTCACCACCACATCCCTAATTATTGGCAGCCTCGCACTCACCGGCATACCTTTCCTCACAGGCTTTTACTCCAAAGACCTCATCATCGAAACCGCCAACACATCGTACACCAACGCCTGAGCCCTGCTAATAACACTCATCGCCACATCCCTCACAGCTGTCTACAGCACCCGAATCATCTTCTTCGCACTCCTAGGACAACCTCGCTTCCTCCCCTTAACTTCAATCAACGAAAATAATCCTTTCCTAATTAACTCCATTAAACGCCTCTTAATTGGCAGCATTTTCGCCGGATTCTTTATCTCTAACAATATCTACCCCTCAACCGTCCCAGAAATAACCATACCTACCTACATAAAACTTACCGCCCTCGCAGTAACCATCCTAGGGTTTACACTAGCCCTAGAACTAAGCTTAATTACGCATAATCTAAAACTAGGACACCCCACCAACATATTTAAATTCTCCAACCTCCTAGGTTACTACCCAACAATCATACATCGACTCCCACCGCTCGCAAACCTATCAATAAGCCAAAAATCAGCATCACTTCTACTAGACTCAATCTGACTAGAAAGCATCCTACCAAAATCCATCTCCCAATTCCAGATAAAAACCTCAATCCTAATTTCCACCCAAAAAGGCCAAATCAAGCTATATTTCCTCTCATTCCTTATCACCCTCACCCTAAGCATACTACTCTTTAATCTCCACGAGTAACCTCTAAAATTACCAAAACTCCAACAAGCAACGACCAACCAGTCACAATCACAACCCAAGCCCCATAACTATACAATGCAGCAACCCCCATAATCTCCTCACTAAACACCCCAGAATCTCCAGTATCATAGATAGCTCAATCCCCTACACCACTAAACTTAAACACTACCCCCACTTCCTCACTCTTCAGAACATATAAAACCAGCATAACCTCTATCAACAACCCCAAAAGAAACACCCCCATAACAGTCGTATTAGACACCCACACCTCAGGGTATTGCTCAGTAGCCATAGCCGTTGTATAACCAAAAACAACCAACATTCCTCCCAAATAAATCAAAAACACCATCAACCCTAAAAAGGACCCTCCAAAATTCATAATGATGCCACAACCAACCC
			CTCCACTTACAATCAACACTAAACCCCCATAAATAGGCGAAGGTTTTGAAGAAAAACCTACAAAACCAATAACAAAGATAACGCTCAAAATAAACACAATATATGTCATCATTATTCCTACGTGGAATCTAACCACGACTAATGACATGAAAAATCATCGTTGTATTTCAACTATAAGAACACTAATGACAAACATCCGAAAATCTCACCCGCTAATTAAAATCATCAATCACTCCTTCATCGACCTACCAGCCCCCTCAAACATTTCATCATGATGAAACTTTGGCTCCCTCCTAGGAATCTGCCTAATCCTCCAAATCCTTACAGGTCTATTCCTAGCCATACACTACACATCAGACACAACAACCGCCTTCTCATCCGTTACTCACATCTGCCGAGATGTCAACTACGGATGAATCATTCGCTACCTCCACGCTAACGGAGCATCCATATTTTTCATCTGCCTCTTCATCCACGTAGGACGCGGCCTCTACTATGGCTCCTACACATTCCTAGAAACATGAAACATTGGAATTATCCTACTTTTCACAGTAATAGCCACAGCATTCATAGGCTATGTCCTACCATGAGGCCAAATATCCTTCTGAGGAGCAACAGTCATCACAAACCTCCTATCAGCAATCCCCTACATCGGCACTACCCTCGTCGAATGAATCTGAGGTGGATTCTCAGTAGACAAAGCCACCCTTACCCGATTTTTTGCCTTCCACTTTATTCTACCCTTTATCATCACAGCCCTGGTAGTCGTCCATCTACTATTCCTCCACGAAACAGGATCCAACAACCCCTCAGGAATCCCATCTGACATAGACAAAATCCCATTCCACCCGTACTACACAATTAAAGACATCCTAGGACTCCTCCTCCTAATCCTACTCCTACTGACCCTAGTACTATTCTCCCCTGACCTCCTAGGAGACCCGGACAACTACACCCCAGCTAACCCTCTTAGCACTCCCCCTCATATTAAGCCAGAGTGATACTTCCTATTTGCCTACGCCATCCTACGCTCTATTCCCAACAAACTAGGCGGCGTATTAGCCCTTATCCTTTCCATCTTAATCTTAGCACTCATCCCCACTCTACACATATCAAAACAACGAAGCATAATATTCCGACCTCTTAGTCAATGCGTGTTCTGACTCTTAGTAGCAGACTTACTAACACTAACATGAATCGGCGGCCAGCCAGTGGAACACCCATACGTAATTATCGGCCAACTGGCCTCAATCCTCTACTTCTCCCTAATTCTCATCTTCATACCACTCGCAAGCACCATCGAAAACAATCTTCTAAAGTGAAGAGTCCCTGTAGTATATCACATATTACTCTGGTCTTGTAAACCAGAAAAGGGGGAAACATTCCCCCCAAGGACTGTCAAGGAAGAAGCCCTAGCTCCACCATCAGCACCCAAAGCTGAAATTCTACTTAAACTATTCCTTGAATTTCCTCCCCTAAACGACAACAATTCATCCTCGTGTGCTATGTCAGTATTAAAACATACCCTACGCAATATCGTACATAACCCAAC?????????????????????????????????????????ATTGTTTGCCCCATGAATAATAAGCATGTACATAATATTATTTATCTTACATGAGTACATCATATTATTAATCGTGCATACCCCATTCAAGTCAAATCATTTCCAGTCAACACGCATATCACCACCCATATTCCACGAGCTCAATCACCAAGCCGCGGGAAATCAGCAACCCTTCCAATTACGTGTCCCAATCCTCGCTCCGGGCCCATCCGAGTGTGGGGGTTTCTACAGTGAAACTATACCTGGCATCTGGTTCTTTCTTCAGGACCATCTCACCCAACCTCGCCCATTCTTTCCCCTTAAATAAGACATCTCGATGGACTAATGACTAATCAGCCCATGCTCACACATAACTGTGGTTTCATGCATTTGGTATCTTTTTTATTTTGGGGATGCTATGACTCAGC
			TATGGCCGTCAAAGGCCCCGACGCAGTCAATTAAATTGAAGCTGGACTTAAATTGAACGTTATTACTCCGCATACAACAACCATAAGGTGTTATTCAGTCCATGGTAGCAGGACATAGAGAATAAGCAC??????CACACACCAAGCAGGTAATGTAACTTTCTTAATCAAACCCCCCCCAACCCCCCATTAAACTCCGCAGATGTACATTCAACACAATCTTGCCAAACCCCGAAAACAAGACTAAATAATGCACAACACTTCACGAAGCCTAACTCTCGCACATCAACCATGTCAACTCTAT???????????????????????????????TTCTTCCCCCCCCCCTTTTAATACCAACATGCTACTTTAATCAATAAAATTTCCATAGACAGGTATCCCCCTAGATCTGATTTTCCAAACCTGCAAACCCCT????????
		</sequence>
		<sequence>
			<taxon idref="ZDT7_39525"/>
			GTTAATGTAGCTTAATAATATAAAGCAAGGCACTGAAAATGCCTAGATGAGTATTCCCACTCCATAAACACATAGGCTTGGTCCTAGCCTTTTTATTGGTTATTAATAGAATTACACATGCAAGTATCCGCGCCCCAGTGAGAATGCCCTCTAAATCGCACTCCACGATCAAAAGGAGCAGGTATCAAGCACACTAGAAAGTAGCTTATAACACCTTGCTCAGCCACACCCCCACGGGACACAGCAGTGATAAAAATTAAGCCATGAACGAAAGTTCGACTAAGTTATATTAAATTAGGGTTGGTAAAATTCGTGCCAGCCACCGCGGTCATACGATTAACCCAAATTAATAAAATCCCGGCGTAAAGCGTGTCAAAGACCTTACACCAAAATAAAGTTAAAACCCAGTTAAGCTGTAAAAAGCTACAACCAAAGTAAAATAGACTACGAAAGTGACTTTAATACCTCTGACCACACGATAGCTAAGACCCAAACTGGGATTAGATACCCCACTATGCTTAGCCCTAAACTAAAATAGCTCATCACAACAAAGTTATTCGCCAGAGTACTACTAGCAACAGCCTAAAACTCAAAGGACTTGGCGGTGCTTTACATCCCTCTAGAGGAGCCTGTTCCATAATCGATAAACCCCGATAAACCCCACCATCCCTTGCTAATTCAGCCTATATACCGCCATCTTCAGCAAACCCTAAACAAGGCACCAAAGTAAGCACAATCATCCAACATAAAAACGTTAGGTCAAGGTGTAGCCCATGGGATGGAGAGAAATGGGCTACATTTTCTACTCTAAGAACAAAAACTTAACCCAAACGAAAGTCTCTATGAAATTGGAGACCGAAGGAGGATTTAGCAGTAAATTAAGAATAGAGAGCTTAATTGAATCAGGCCATGAAGCGCGCACACACCGCCCGTCACCCTCCTTAAATATCACAAACCACAATTTTAACACAAAACCGTGGCCCAAACATATGAAAGGAGACAAGTCGTAACAAGGTAAGTATACCGGAAGGTGTACTTGGATAACCAAAGTGTAGCTTAAACAAAGCATCCAGCTTACACCTAGAAGATTTCACTCAGAATGAACACTTTGAACTAAAGCTAGCCCAAACGACATCCAACTCAACTACCCTTAGTCACTTAACTAAAACATTCACTAAACCATTAAAGTATAGGAGATAGAAATTTTAACTTGGCGCTATAGAGAAAGTACCGTAAGGGAACGATGAAAGATACATTAAAAGTACCAAACAGCAAAGCTTACCCCTTTTACCTTTTGCATAATGACTTAACTAGAATAAACTTAGCAAAGAGAACTTAAGCTAAGCACCCCGAAACCAGACGAGCTACCTACGAACAGTTACAAAGAACCAACTCATCTATGTCGCAAAATAGTGAGAAGATTCATAGGTAGAGGTGAAAAGCCCAACGAGCCTGGTGATAGCTGGTTGTCCAGAAACAGAATCTCAGTTCAAATTTAAGTTTACCTAAAAACCACCCAATTCTAATGTAAACTTAAATTATAATCTAAAAAGGTACAGCTTTTTAGATACAGGATACAACCTTTATTAGAGAGTAAGAATAAGATAATCCCATAGTTGGCTTAAAAGCAGCCATCAATTAAGAAAGCGTTCAAGCTCAACATCACATTTATCTTAATCCCAAAAATAAACTCAAACTAACTCCTAATCTTATACTGGACTATTCTA-TCAACACATAGAAGCAATAATGTTAATATGAGTAACAAGAATTATTTCTCCTTGCATAAGCCTATATCAGAACGAATACTCACTGATAGTTAACAACAAAATAGACACAACCCAAAAACTAACCACCTATTTAAATTATTGTTAACCCAACACAGGCATGCGCCCATAAGGAAAGATTAAAAGAAGTAAAAGGAACTCGGCAAACACAAACCCCGCCTGTTTACCAAAAACATCACCTCTAGCATTTCCAGTATTAGAGGCACTGCCTGCCC
			AGTGACATCTGTTTAAACGGCCGCGGTATCCTAACCGTGCAAAGGTAGCATAATCACTTGTTCTCTAAATAGGGACTTGTATGAATGGCCACACGAGGGTTTTACTGTCTCTTACTTCCAATCAGTGAAATTGACCTTCTCGTGAAGAGGCGAGAATAACCAAATAAGACGAGAAGACCCTATGGAGCTTTAATTAACTGATTCACAAAAAACAACATACAAACCTAACCCTCAGGGACAACAAAACTTTTGATTGAATCAGCAATTTCGGTTGGGGTGACCTCGGAGAACAAAACAACCTCCGAGTGATTTAAACCTAGACTAACCAGTCAAAATACATAATCACTTATTGATCCAAACCATTGATCAACGGAACAAGTTACCCTAGGGATAACAGCGCAATCCTATTCCAGAGTCCATATCGACAATTAGGGTTTACGACCTCGATGTTGGATCAAGACATCCTAATGGTGCAACCGCTATTAAGGGTTCGTTTGTTCAACGATTAAAGTCTTACGTGATCTGAGTTCAGACCGGAGTAATCCAGGTCGGTTTCTATCTATTCTACACTTTTCCCAGTACGAAAGGACAAGAAAAGTAGGGCCCACTTTACAAGAAGCGCCCTTAAACTAATAGATGACATAATCTAAATCTAACTAATTTATAAACCTCACCGCCCTAGAACAGGGCTCGTTAGGGTGGCAGAGCCCGGAAATTGCATAAAACTTAAACCTTTATACCCAGAGGTTCAATTCCTCTCCCTAACAACATGTTCATAATTAACGTTCTCCTCCTAATTGTCCCAATCCTGCTCGCCGTAGCATTCCTCACACTAGTTGAACGAAAAGTCTTAGGCTACATACAACTTCGCAAAGGACCCAACATCGTAGGCCCCTATGGCCTACTACAACCCATTGCCGATGCCCTCAAACTATTTATCAAAGAACCACTACAACCACTAACATCATCGACATCCATATTTATCATCGCACCAATCCTAGCCCTCACCCTAGCCTTAACTATATGAATCCCTCTCCCCATACCGTACCCACTAATTAACATAAACCTAGGAATTCTATTCATATTAGCCATATCCAGCCTAGCTGTCTACTCAATCCTTTGATCAGGATGAGCCTCAAACTCAAAATACGCTCTAATTGGAGCCCTACGAGCAGTAGCACAAACCATCTCATATGAAGTAACTCTAGCAATCATTCTACTCTCAGTCCTCCTAATAAGCGGATCATTCACACTATCAACACTTATCACTACCCAAGAATACTTATGATTAATCTTCCCATCATGACCCTTAGCCATAATATGATTTATCTCAACATTAGCCGAAACCAACCGAGCTCCATTTGACCTAACAGAAGGAGAATCAGAACTCGTCTCCGGATTCAACGTTGAATACGCAGCCGGCCCATTCGCTCTATTCTTCCTAGCAGAGTATGCAAACATCATCATAATGAACATCTTCACAACAACTCTATTTCTAGGAGCATTTCACAACCCCTACCTACCAGAACTCTACTCAATTAATTTTACCATCAAAGCCCTCCTTCTAACATGTTCCTTCCTATGAATCCGAGCATCCTACCCGCGATTCCGATATGACCAACTTATACACCTCCTATGAAAAAACTTTCTACCACTCACACTAGCCCTCTGCATATGACATGTCTCGCTACCAATCATACTATCCAGCATCCCACCACAAACATAAGAAATATGTCTGACAAAAGAGTTACTTTGATAGAGTAAAACATAGAGGTTCAAACCCTCTTATTTCTAGAACCACAGGAATTGAACCTGCTCCTGAGAATTCAAAATCCTCCGTGCTACCAAATTACACCATGCCCTACAAGTAAGGTCAGCTAAATAAGCTATCGGGCCCATACCCCGAAAATGTTGGATTACACCCTTCCCGTACTAATAAACCCCCTTATCCTCACAATTATCCTAATAACAGTTTTTCTAGGAACTATAATCGTCATAAT
			AAGCTCACACTGACTAATAATCTGAATCGGATTCGAAATAAATCTACTAGCCATTATCCCCATCCTAATAAAAAAATACAGCCCCCGAGCCATAGAAGCCTCCACCAAATACTTCCTAACCCAAGCCACCGCATCTATACTCCTCATAATAGCAATTATCATCAACCTGATGCACTCAGGCCAATGAACAATCACAAAAATTTTCAACCCCACAGCATCCATCATCATAACTTCAGCCCTTGCCATAAAACTTGGACTCACACCATTCCACTTCTGAGTGCCCGAAGTCACACAGGGCATCTCACTAACATCAGGCCTCATCCTACTCACATGACAAAAACTAGCCCCAATATCAATCCTATATCAAATCTCACCCTCAATCAACCTGAACATCTTACTTACCATAGCCGTACTGTCAATCCTGGTAGGAGGCTGAGGTGGTCTCAACCAAACCCAACTACGAAAAATTATAGCATACTCGTCGATCGCACATATAGGATGAATAATGGCTGTCCTGGCATACAACCCAACACTGACAATACTAAACATACTAATTTACATTGTAATAACACTCACAATATTCATACTGTTTATCCACAGCTCCTCCACTACAACACTATCACTCTCACACACATGAAACAAAACACCTCTAACCACCACACTAATTCTAATCACCTTGCTATCTATAGGAGGCCTCCCCCCGCTATCAGGATTCATACCCAAATGAATAATCATCCAAGAACTCACCAAAAACAGCAGCATCATTCTCCCCACTCTAATGGCTATCATAGCACTACTCAATCTCTACTTCTACATACGACTAACCTATTCCACCTCCCTAACCATATTCCCATCCACAAACAACATAAAAATAAAATGACAATTCGAAGCCAAACAAATTACCCTCCTACCCCCATTAATCGTCGCATCTTCCCTACTCCTCCCCCTAACCCCCATACTATCAATTCTGGACTAGGAATTTAGGTTAGCATCCAGACCAAGAGCCTTCAAAGCTCTAAGCAAGTATATTCACTTAATTCCTGCACACTAAGGACTGCAAGACTCTATCTCACATCAATTGAACGCAAATCAAACACTTTCATTAAGCTAAGCCCTTACTAGATTGGTGGGCTATCATCCCACGAAACTTTAGTTAACAGCTAAACACCCTAATCAACTGGCTTCAATCTACTTCTCCCGCCGCCTAAAAAAAAAGGCGGGAGAAGCCCCGGCAGAATTAAAGCTGCTCCTTCGAATTTGCAATTCAATGTGAAATTCACCACGGGACTTGATAAGAAGAGGATTCCAACCCCTGTCTTTAGATTTACAGTCTAATGCTTACTCAGCCATCTTACCTATGTTCATCAACCGCTGACTATTTTCGACTAACCACAAAGACATCGGCACTCTGTACCTCCTATTCGGCGCTTGAGCTGGAATAGTAGGAACCGCCCTAAGCCTCCTAATCCGTGCTGAATTAGGCCAACCTGGGACCCTACTAGGAGATGACCAGATCTACAATGTTATTGTAACCGCCCACGCATTCGTAATAATTTTCTTTATAGTCATACCCATTATGATCGGAGGATTTGGGAACTGATTAGTCCCCTTAATAATTGGAGCACCTGACATAGCTTTCCCCCGAATAAACAACATAAGCTTCTGATTACTTCCCCCATCATTCCTGCTCCTTCTTGCTTCCTCAATAATTGAAGCAGGCGCTGGAACAGGCTGAACCGTATACCCTCCCCTAGCTGGGAATCTAGCGCATGCAGGGGCCTCTGTTGACTTAACCATTTTCTCTCTCCACCTAGCTGGTGTATCTTCAATCCTAGGTGCCATCAATTTCATTACTACAATCATCAACATAAAACCGCCAGCCCTATCCCAATATCAAACTCCTCTATTCGTTTGATCCGTCCTTATTACGGCAGTACTCCTTCTTCTAGCCCTTCCAGTCCTAGCAGCAGGCATTACCATGCTTCTCACAGACCGTAACC
			TAAACACCACCTTCTTCGACCCTGCAGGAGGAGGAGACCCAATCCTTTACCAACACCTATTCTGATTCTTCGGACACCCCGAAGTCTACATTCTCATCCTGCCAGGTTTTGGTATAATCTCACACATCGTTACATATTATTCAGGTAAAAAGGAACCTTTTGGCTACATGGGTATAGTGTGAGCTATAATATCCATTGGCTTTCTAGGCTTCATCGTATGAGCTCACCACATGTTTACAGTAGGTATAGACGTCGATACACGAGCATACTTCACATCAGCTACCATAATCATCGCCATCCCTACTGGTGTAAAAGTATTCAGCTGACTAGCCACCCTACACGGAGGAAATATCAAATGATCCCCAGCTATACTCTGAGCTCTAGGCTTCATCTTCTTATTCACAGTAGGAGGCCTAACAGGCATCGTCTTGGCTAATTCATCCCTAGATATTGTTCTCCATGATACTTATTATGTAGTAGCACATTTCCACTATGTCCTGTCCATAGGAGCAGTCTTCGCCATTATAGGAGGATTTGTTCACTGATTCCCTCTATTCTCAGGATATACACTCAACCAAACCTGAGCAAAAATCCACTTTACAATTATATTCGTAGGGGTCAATATAACTTTCTTCCCACAACACTTCCTTGGCCTCTCAGGAATACCACGACGCTACTCTGATTACCCAGACGCATACACAACATGAAACACCATCTCATCCATAGGATCTTTCATCTCACTCACAGCAGTAATACTAATAATCTTCATGATTTGGGAAGCATTCGCATCTAAACGAGAAGTGTCTACAGTAGAATTAACCTCAACTAACCTAGAATGACTACACGGATGCCCCCCACCATACCACACATTCGAAGAACCCGCTTATGTAAACCTAAAATAAGAAAGGAAGGAATCGAACCCCCTCTAACTGGTTTCAAGCCAATATCATAACCACTATGTCTTTCTCCATTAAACGAGGTATTAGTAAAAATTACATAACTTTGTCAAAGTTAAATTATAGGTTGAACCCCTATATGCCTCTATGGCCTACCCCTTCCAATTAGGATTCCAAGACGCAACATCCCCCATTATAGAAGAACTCCTACACTTCCATGACCACACGCTAATAATCGTATTCCTAATTAGCTCTCTAGTATTATACATTATCTCATCAATACTAACGACTAAATTAACCCACACTAGCACCATAGACGCCCAAGAAGTAGAAACAATTTGAACAATTCTACCAGCCATTATCCTTATTCTAATTGCCCTCCCATCCCTACGAATTCTATATATAATAGATGAAATCAACAACCCATCTCTTACGGTCAAAACAATAGGCCACCAATGATACTGAAGTTACGAGTATACCGATTACGAGGACCTGACCTTCGATTCCTACATGATCCCCACATCAGACCTAAAACCAGGAGAATTACGTCTTCTAGAAGTCGACAACCGAGTGGTTCTCCCTATGGAAATAACTATCCGAATACTAATCTCATCCGAAGACGTCCTACACTCATGAGCTGTCCCCTCCCTAGGCCTAAAAACAGACGCCATCCCTGGGCGCCTAAATCAAACAACTCTCGTAGCCTCCCGACCAGGTCTTTACTACGGCCAATGTTCGGAGATCTGCGGATCAAACCACAGCTTCATACCAATTGTCCTTGAACTAGTCCCACTGAAACACTTCGAAGAATGATCTGCATCAATATTATAAAATCACTAAGAAGCTATTATAGCGTTAACCTTTTAAGTTAGAGACTGAGGGTTCAACCCCCTCCCTAGTGATATGCCACAGTTGGATACATCAACATGATTTATTAATATCGTCTCAATGATCTTAACTCTATTTATTGTATTTCAACTAAAAATCTCAAAGCACTCTTACCCAACACACCCAGAAGCAAAAACAACTAAAATAACCAAACACTTCACCCCTTGAGAATCAAAATGAACGAAAATCTATTCGCCTCTTTCGCTACCCCAACAG
			TAATAGGCCTCCCTATTGTGATTCTAATCATCATATTCCCCAGCATCCTATTCCCTTCATCCAACCGACTAATCAACAACCGCCTAATCTCAATTCAACAATGACTAGTCCAACTTACATCAAAACAAATAATAGCTATTCACAACAACAAAGGACAAACCTGAACCCTCATACTCATGTCACTAATCCTATTCATTGGCTCGACAAACTTATTGGGCCTACTACCCCATTCATTTACACCAACAACACAACTATCAATAAATCTAGGCATAGCCATCCCCCTGTGAGCAGGAACAGTATTCATAGGCTTCCGTCATAAAACAAAAGCAGCCCTAGCTCACTTTCTGCCTCAAGGAACACCCATTTTCCTCATTCCCATGCTAGTAATTATTGAGACTATCAGCCTATTTATTCAACCTGTAGCTCTAGCCGTACGGCTAACTGCTAACATTACTGCCGGACATCTTCTAATTCACCTTATCGGAGGAGCAACACTAGCCCTCATAAATATTAGCCCCTCAACAGCCCTTATTACATTTATTATCCTAATTCTGCTGACTATCCTCGAATTTGCAGTAGCCATAATCCAAGCCTACGTATTCACTCTTCTAGTAAGCCTCTACCTACATGATAACACCTAATGACCCACCAAACCCACGCCTACCACATAGTAAATCCCAGCCCATGACCACTTACAGGAGCCCTATCAGCCCTCCTAATAACATCAGGATTAGCCATGTGATTCCACTTTAACTCAACTCTACTTCTAGCTTTAGGACTATTAACCAACATCCTCACCATATATCAATGATGACGAGACATCATCCGAGAAAGCACATTTCAAGGCCACCACACATTAATCGTCCAAAAAGGACTCCGATACGGCATAATCCTTTTCATCATCTCAGAAGTCTTCTTCTTCTCTGGCTTCTTTTGAGCCTTCTACCACTCAAGCCTAGCTCCCACACCCGAACTAGGCGGCTGCTGACCACCCACAGGTATCCACCCCTTAAACCCCCTAGAAGTCCCCTTACTCAACACCTCAGTGCTCCTAGCATCTGGGGTCTCTATCACCTGAGCCCACCATAGCCTGATAGAAGGGAACCGTAAAAACATGCTCCAGGGCCTATTCATCACAATCTCACTAGGCGTATACTTCACTCTCCTCCAAGCCTCAGAATACTACGAAGCCTCATTTACCATTTCAGATGGGGTGTATGGATCGACATTTTTCGTGGCAACAGGATTCCACGGACTACACGTAATCATCGGATCCACCTTCCTTATCGTATGCTTCCTACGCCAACTAAAATTCCACTTTACATCCAGCCACCATTTCGGATTCGAAGCAGCCGCTTGATACTGACACTTCGTCGACGTAGTTTGACTATTCTTATATGTCTCCATCTATTGATGAGGATCCTATTCTTTTAGTATTGACCAGTACAATTGACTTCCAATCAATCAGCTTCGGTACAACCCGAAAAAGAATAATAAACCTCATACTAACACTCCTCACCAACACATTACTAGCCTCACTACTCGTACTCATCGCATTCTGACTACCGCAACTAAATATCTATGCAGAAAAAACCAGCCCATACGAATGCGGATTTGACCCAATAGGGTCAGCACGCCTCCCTTTCTCAATAAAATTTTTCTTAGTGGCCATTACATTTCTGCTGTTCGACCTAGAAATCGCCCTCCTGCTACCCCTTCCATGAGCATCCCAGACAACTAACCTGAACACCATACTTATCATAGCACTAATCCTAATCTCTCTCCTAGCTATCAGCCTGGCCTATGAATGAACCCAAAAAGGACTAGAATGAACTGAGTATGGTAATTAGTTTAAACTAAAACAAATGATTTCGGCTCATTAAACTATGATTAACTTCATAATTACCAACATGTCACTAGTCCACATTAATATCTTCCTAGCATTCACAGTCTCCCTCGTAGGCCTACTAATGTACCGATCCCACCTAATATCCTCACTC
			CTATGCCTAGAAGGGATAATACTGTCACTATTCGTCATAGCAACCATAATAGTCCTAAACACCCATTTCACACTAGCCAGCATAATACCCATTATCCTACTAGTATTCGCTGCCTGCGAAGCAGCATTAGGGCTATCCTTACTAGTCATAGTCTCCAATACTTATGGAGTGGACCACGTACAAAACCTTAACCTCCTCCAATGCTAAAAATCATCATTCCCACAATCATACTAATACCCCTCACATGACTATCAAAAAAGAACATAATCTGAATTAACACCACAACCTACAGTCTATTAATCAGCCTCATCAGCCTATCCCTCCTAAATCAGCCTAGCAACAATAGCCTAAACTTCTCACTAATATTCTTCTCTGACCCCCTATCAGCTCCACTACTAGTACTAACAACATGACTACTACCACTAATACTCATAGCCAGCCAACATCACCTATCCAAAGAACCACTAATCCGAAAAAAACTCTACATCACCATGCTAACCATACTTCAAACTTTCCTAATTATAACTTTTACCGCCACAGAACTAATCTCCTTCTACATCTTATTCGAAGCCACATTAGTTCCAACACTAATTATCATCACCCGCTGAGGCAACCAAACAGAACGCCTAAACGCAGGCCTCTACTTTCTATTCTACACACTAATAGGCTCTCTCCCACTTTTAGTCGCACTAATCTCCATCCAAAACCTAACAGGCTCACTAAACTTCCTACTAATCCAATACTGAAACCAAACACTACCCGACTCCTGATCTAATATCTTCCTATGATTAGCATGTATAATAGCATTTATAGTTAAAATGCCCCTATATGGTCTCCACCTCTGACTTCCAAAAGCCCATGTAGAAGCCCCAATCGCTGGATCCATAGTACTAGCAGCCATCCTACTAAAACTAGGAGGCTACGGAATACTGCGAATTACAACAATATTAAACCCTCAAACCAACTTTATAGCCTACCCTTTCCTTATACTATCTCTATGAGGAATAATCATAACTAGCTCCATCTGTTTACGACAAACTGATCTAAAATCACTTATTGCATACTCCTCTGTCAGTCATATAGCCCTAGTAATTGTAGCCGTCCTTATCCAAACACCATGAAGCTATATAGGGGCCACAGCCCTAATAATCGCCCACGGTCTTACGTCATCAATACTATTCTGCCTAGCAAACTCAAACTACGAACGCACTCACAGCCGAACCATAATCCTAGCCCGCGGACTTCAAACACTCCTCCCCCTCATAGCAGCCTGATGACTATTAGCCAGCTTAACCAACCTGGCCCTCCCTCCCAGCATTAACCTAATCGGAGAACTATTCGTAGTAATATCGTCATTCTCATGATCAAATATTACTATCATCCTCATGGGAACTAACATCACCATCACCGCTCTCTACTCCCTCTATATACTAATCACCACACAACGAGGAAAATACACACACCACATCAATAACATCAAACCCTCATTTACACGAGAAAACGCACTCATAGCCCTCCACATAACTCCCCTACTACTCCTATCACTTAACCCTAAAATCATCCTAGGCTTTACGTACTGTAAATATAGTTTAACAAAAACACTAGATTGTGGATCTAGAAATAGAAACTCGACATTTCTTATTTACCGAGAGAGTATGCAAGAACTGCTAATTCATGCCTCCATGTCTGACAAACATGGCTCTCTCCCAAACTTTTAAAGGATAGGAGCTATCCGTTGGTCTTAGGAACCAAAAAATTGGTGCAACTCCAAATAAAAGTAATCAACATATTCTCCTCCCTCATACTAGTTTCACTATCAGTATTAACCCTGCCTATCATATCATCAATCCTCAATACCCACAAAAACAACACGTACCCACATCACGTAAAAAATATTATCTCATATGCCTTCATTACCAGCCTAATTCCCACCATAATATTCATCCACTCTGGACAAGAAACAATCATCTCAAACTGACACTGAGTAACTATACAAACCC
			TCAAACTATCTCTAAGCTTCAAACTAGACTACTTCTCAATAGTCTTCGTACCGGTAGCCCTATTCGTAACATGATCTATCATAGAATTCTCTTTATGATACATGCACTCAGATCCTTACATCACCCGATTTTTTAAATACCTACTCACATTCCTCATTACCATAATAATCCTAGTCACAGCCAATAACCTCTTCCAACTGTTCATTGGATGAGAAGGAGTAGGCATCATATCATTCTTACTAATCGGATGATGGTATGGTCGAACAGACGCCAACACTGCGGCCCTCCAAGCAATCCTATATAACCGCATCGGAGATATTGGCTTCATCATAGCCATGGCCTGATTCCTATTCAACACCAACACATGAGACCTACAACAAATCTTCATACTTGACCCCAACCTCACCAACCTCCCACTCCTAGGCCTTCTCCTAGCCGCAACTGGTAAATCTGCCCAATTCGGACTCCACCCATGACTTCCCTCAGCCATAGAAGGCCCCACACCAGTCTCAGCCCTACTCCACTCCAGCACAATAGTTGTAGCAGGCGTCTTCCTACTAATCCGTTTCCACCCACTAATAGAAAACAACAAAACCATCCAGTCACTCACCCTATGCCTAGGAGCTATCACCACACTATTCACAGCAATCTGTGCACTCACCCAAAACGACATCAAAAAAATCATCGCCTTCTCCACCTCCAGCCAACTAGGTCTGATAATCGTAACCATCGGCATTAATCAGCCCTACCTAGCATTCCTTCACATCTGCACTCACGCATTCTTCAAAGCCATACTATTCATATGCTCCGGATCCATTATCCACAGCCTAAATGACGAGCAGGACATCCGAAAAATAGGCGGGCTGTTTAATGCAATACCTTTCACCACCACATCCCTAATTATTGGCAGCCTCGCACTCACCGGCATACCTTTCCTCACAGGCTTTTACTCCAAAGACCTCATCATCGAAACCGCCAACACATCGTACACCAACGCCTGAGCCCTACTAATAACACTCATCGCCACATCCCTCACAGCTGTCTACAGCACCCGAATCATCTTCTTCGCACTCCTAGGACAACCTCGCTTCCTCCCCTTAACTTCAATCAACGAAAATAATCCTTTCCTAATTAACTCCATTAAACGCCTCTTAATTGGCAGCATTTTCGCCGGATTCTTTATCTCTAACAATATCTACCCCACAACCGTCCCAGAAATAACCATACCTACCTACATAAAACTTACCGCCCTCGCAGTAACCATCCTAGGGTTTACACTAGCCCTAGAACTAAGCCTAATTACGCATAATCTAAAACTAGGACACCCCACCAACATATTTAAATTCTCCAACCTCCTAGGTTACTACCCAACAATCATACATCGACTCCCACCGCTCGCAAACCTATCAATAAGCCAAAAATCAGCATCACTTCTACTAGACTCAATCTGACTAGAAAGCATCCTACCAAAATCCATCTCCCAATTCCAGATAAAAACCTCAATCCTAATTTCCACCCAAAAAGGCCAAATCAAGCTATATTTCCTCTCATTCCTTATCACCCTCACCCTAAGCATACTACTTTTTAATCTCCACGAGTAACCTCTAAAATTACCAAGACTCCAACAAGCAACGACCAACCAGTCACAATCACAACCCAAGCCCCATAACTATACAATGCAGCAACCCCCATAATCTCCTCACTAAACACCCCAGAATCTCCAGTATCATAGATAGCTCAATCCCCTACACCACTAAACTTAAACACTACCCCCACTTCCTCACTCTTCAGAACATATAAAACCAGCATAACCTCTATCAACAACCCCAAAAGAAACACCCCCATAACAGTCGTATTAGACACCCACACCTCAGGGTATTGCTCAGTAGCCATAGCCGTTGTATAACCAAAAACAACCAACATTCCCCCCAAATAAATCAAAAACACCATCAACCCTAAAAAGGACCCTCCAAAATTCATAATGATGCCACAACCAACCC
			CTCCACTTACAATCAACACTAAACCCCCATAAATAGGCGAAGGTTTTGAAGAAAAACCTACAAAACCAATAACAAAGATAACGCTCAAAATAAATACAATATATGTCATCATTATTCCTACGTGGAATCTAACCACGACTAATGACATGAAAAATCATCGTTGTATTTCAACTATAAGAACACTAATGACAAATATCCGAAAATCTCACCCGCTAATTAAAATCATCAATCACTCCTTCATCGACCTACCAGCCCCCTCAAACATTTCATCATGATGAAACTTTGGCTCCCTCCTAGGAATCTGCCTAATCCTCCAAATCCTTACAGGTCTATTCCTAGCCATACACTACACATCAGACACAACAACCGCCTTCTCATCCGTTACTCACATCTGCCGAGATGTCAACTACGGATGAATCATTCGCTACCTCCACGCTAACGGAGCATCCATATTTTTCATCTGCCTCTTCATCCACGTAGGACGCGGCCTCTACTATGGCTCCTACACATTCCTAGAAACATGAAACATTGGAATTATCCTACTTTTCACAGTAATAGCCACAGCATTCATAGGCTATGTCCTACCATGAGGCCAAATATCCTTCTGAGGAGCAACAGTCATCACAAACCTCCTATCAGCAATCCCCTACATCGGCACTACCCTCGTCGAATGAATCTGAGGTGGATTCTCAGTAGACAAAGCCACCCTTACCCGATTTTTTGCCTTCCACTTTATTCTACCCTTTATCATCACAGCCCTGGTAGTCGTCCATCTACTATTCCTCCACGAAACAGGATCCAACAACCCCTCAGGAATCCCATCTGACATAGACAAAATCCCATTCCACCCATACTACACAATTAAAGACATCCTAGGACTCCTCCTCCTAATCCTACTCCTACTGACCCTAGTACTATTCTCCCCTGACCTCCTAGGAGACCCGGACAACTACACCCCAGCTAACCCTCTTAGCACTCCCCCTCATATTAAGCCAGAATGATACTTCCTATTTGCCTACGCCATCCTACGCTCTATTCCCAACAAACTAGGCGGCGTATTAGCCCTTATCCTTTCCATCTTAATCTTAGCACTCATCCCCACTCTACACATATCAAAACAACGAAGCATAATATTCCGACCTCTTAGTCAATGCGTGTTCTGACTCTTAGTAGCAGACTTACTGACACTAACATGAATCGGCGGCCAGCCAGTGGAACACCCATACGTAATTATCGGCCAACTGGCCTCAATCCTCTACTTCTCCCTAATTCTCATCTTCATACCACTCGCAAGCACCATCGAAAACAATCTTCTAAAGTGAAGAGTCCCTGTAGTATATCACATATTACTCTGGTCTTGTAAACCAGAAAAGGGGGAAACATTCCCCCCAAGGACTGTCAAGGAAGAAGCCCCAGCTCCACCATCAGCACCCAAAGCTGAAATTCTACTTAAACTATTCCTTGAATTTCCTCCCCTAAACGACAACAATTCATCCTCGTGTGCTATGTCAGTATTAAAACATACCCTACGCAATATCGTACATAACCCAACACACAATATCCTATTAACGCCCTATGTACGTCGTGCATTAAATTGTTTACCCCATGAATAATAAGCATGTACATAATATCATTTACTTTACATGAGTACATTATATTATTAATCGTGCATACCCCATTCAAGTCAAATCATTTCCAGTCAACACGCATATCACCGCCCATATTCCACGAGCTCAATCACCAAGCCGCGGGAAATCAGCAACCCTTCCAATCATGTGTCCCAATCCTCGCTCCGGGCCCATTCGAGTGTGGGGGTTTCTACAGTGAAACTATACCTGGCATCTGGTTCTTTCTTCAGGGCCATCTCACCCAACCTCGCCCATTCTTTCCCCTTAAATAAGACATCTCGATGGACTAATGACTAATCAGCCCATGCTCACACATAACTGTGGTTTCATGCATTTGGTATCTTTTTTATTTTGGGGATGCTATGACTCAGC
			TATGGCCGTCAGAGGCCCCGACGCAGTCAATTAAATTGAAGCTGGACTTAAATTGAACGTTATTACTCCGCATACAACAACCATAAGGTGTTATTCAGTCCATGGTAACAGGACATAGAGAATAAGCAGCAC????CCACACCAAGCAGGTAATGTAGCTTTCTTAATCAAACCCCCCCCAACCCCCCATTAAACTCCGCAGATGTACATTCAACACAATCTTGCCAAACCCCGAAAACAAGACTAAATAATGCACAACACTTCACGAAGCCTAACTCTCGCACATCAACCATGTCAACTCTATTCACCCAACAAATCCAACAGAACTTCCTCTTTTCTTTCCCCCCCCCTTTTAATACCAACATGCTACTTTAATCAATAAAATTTCCATAGACAGGTATCCCCCTAGATCTGATTTTCCAAACCTGCAAACCCCTCTTCCCCC
		</sequence>
	</alignment>

	<!-- The unique patterns from 1 to end                                       -->
	<!-- npatterns=78                                                            -->
	<patterns id="patterns" from="1" strip="false">
		<alignment idref="alignment"/>
	</patterns>

	<!-- A prior assumption that the population size has remained constant       -->
	<!-- throughout the time spanned by the genealogy.                           -->
	<constantSize id="constant" units="years">
		<populationSize>
			<parameter id="constant.popSize" value="270000.0" lower="0.0"/>
		</populationSize>
	</constantSize>

	<!-- Generate a random starting tree under the coalescent process            -->
	<coalescentSimulator id="startingTree">
		<taxa idref="taxa"/>
		<constantSize idref="constant"/>
	</coalescentSimulator>

	<!-- Generate a tree model                                                   -->
	<treeModel id="treeModel">
		<coalescentTree idref="startingTree"/>
		<rootHeight>
			<parameter id="treeModel.rootHeight"/>
		</rootHeight>
		<nodeHeights internalNodes="true">
			<parameter id="treeModel.internalNodeHeights"/>
		</nodeHeights>
		<nodeHeights internalNodes="true" rootNode="true">
			<parameter id="treeModel.allInternalNodeHeights"/>
		</nodeHeights>
	</treeModel>

	<!-- Generate a coalescent likelihood                                        -->
	<coalescentLikelihood id="coalescent">
		<model>
			<constantSize idref="constant"/>
		</model>
		<populationTree>
			<treeModel idref="treeModel"/>
		</populationTree>
	</coalescentLikelihood>

	<!-- The strict clock (Uniform rates across branches)                        -->
	<strictClockBranchRates id="branchRates">
		<rate>
			<parameter id="clock.rate" value="2.0E-8" lower="0.0"/>
		</rate>
	</strictClockBranchRates>

	<!-- The HKY substitution model (Hasegawa, Kishino & Yano, 1985)             -->
	<HKYModel id="hky">
		<frequencies>
			<frequencyModel dataType="nucleotide">
				<frequencies>
					<parameter id="frequencies" value="0.25 0.25 0.25 0.25"/>
				</frequencies>
			</frequencyModel>
		</frequencies>
		<kappa>
			<parameter id="kappa" value="2.0" lower="0.0"/>
		</kappa>
	</HKYModel>

	<!-- site model                                                              -->
	<siteModel id="siteModel">
		<substitutionModel>
			<HKYModel idref="hky"/>
		</substitutionModel>
		<gammaShape gammaCategories="4">
			<parameter id="alpha" value="0.5" lower="0.0"/>
		</gammaShape>
	</siteModel>

	<!-- Likelihood for tree given sequence data                                 -->
	<treeLikelihood id="treeLikelihood" useAmbiguities="false">
		<patterns idref="patterns"/>
		<treeModel idref="treeModel"/>
		<siteModel idref="siteModel"/>
		<strictClockBranchRates idref="branchRates"/>
	</treeLikelihood>

	<!-- Define operators                                                        -->
	<operators id="operators" optimizationSchedule="default">
		<scaleOperator scaleFactor="0.75" weight="0.1">
			<parameter idref="kappa"/>
		</scaleOperator>
		<deltaExchange delta="0.01" weight="0.1">
			<parameter idref="frequencies"/>
		</deltaExchange>
		<scaleOperator scaleFactor="0.75" weight="0.1">
			<parameter idref="alpha"/>
		</scaleOperator>
		<scaleOperator scaleFactor="0.75" weight="3">
			<parameter idref="clock.rate"/>
		</scaleOperator>
		<subtreeSlide size="27000.0" gaussian="true" weight="15">
			<treeModel idref="treeModel"/>
		</subtreeSlide>
		<narrowExchange weight="15">
			<treeModel idref="treeModel"/>
		</narrowExchange>
		<wideExchange weight="3">
			<treeModel idref="treeModel"/>
		</wideExchange>
		<wilsonBalding weight="3">
			<treeModel idref="treeModel"/>
		</wilsonBalding>
		<scaleOperator scaleFactor="0.75" weight="3">
			<parameter idref="treeModel.rootHeight"/>
		</scaleOperator>
		<uniformOperator weight="30">
			<parameter idref="treeModel.internalNodeHeights"/>
		</uniformOperator>
		<scaleOperator scaleFactor="0.75" weight="3">
			<parameter idref="constant.popSize"/>
		</scaleOperator>
		<upDownOperator scaleFactor="0.75" weight="3">
			<up>
				<parameter idref="clock.rate"/>
			</up>
			<down>
				<parameter idref="treeModel.allInternalNodeHeights"/>
			</down>
		</upDownOperator>
	</operators>

	<!-- Define MCMC                                                             -->
	<mcmc id="mcmc" chainLength="10000000" autoOptimize="true" operatorAnalysis="ovodovi3.ops">
		<posterior id="posterior">
			<prior id="prior">
				<logNormalPrior mean="1.0" stdev="1.25" offset="0.0" meanInRealSpace="false">
					<parameter idref="kappa"/>
				</logNormalPrior>
				<uniformPrior lower="0.0" upper="1.0">
					<parameter idref="frequencies"/>
				</uniformPrior>
				<exponentialPrior mean="0.5" offset="0.0">
					<parameter idref="alpha"/>
				</exponentialPrior>
				<uniformPrior lower="0.0" upper="2.0E-7">
					<parameter idref="clock.rate"/>
				</uniformPrior>
				<oneOnXPrior>
					<parameter idref="constant.popSize"/>
				</oneOnXPrior>
				<coalescentLikelihood idref="coalescent"/>
			</prior>
			<likelihood id="likelihood">
				<treeLikelihood idref="treeLikelihood"/>
			</likelihood>
		</posterior>
		<operators idref="operators"/>

		<!-- write log to screen                                                     -->
		<log id="screenLog" logEvery="1000">
			<column label="Posterior" dp="4" width="12">
				<posterior idref="posterior"/>
			</column>
			<column label="Prior" dp="4" width="12">
				<prior idref="prior"/>
			</column>
			<column label="Likelihood" dp="4" width="12">
				<likelihood idref="likelihood"/>
			</column>
			<column label="rootHeight" sf="6" width="12">
				<parameter idref="treeModel.rootHeight"/>
			</column>
			<column label="clock.rate" sf="6" width="12">
				<parameter idref="clock.rate"/>
			</column>
		</log>

		<!-- write log to file                                                       -->
		<log id="fileLog" logEvery="1000" fileName="ovodovi3.log" overwrite="false">
			<posterior idref="posterior"/>
			<prior idref="prior"/>
			<likelihood idref="likelihood"/>
			<parameter idref="treeModel.rootHeight"/>
			<parameter idref="constant.popSize"/>
			<parameter idref="kappa"/>
			<parameter idref="frequencies"/>
			<parameter idref="alpha"/>
			<parameter idref="clock.rate"/>
			<treeLikelihood idref="treeLikelihood"/>
			<coalescentLikelihood idref="coalescent"/>
		</log>

		<!-- write tree log to file                                                  -->
		<logTree id="treeFileLog" logEvery="1000" nexusFormat="true" fileName="ovodovi3.trees" sortTranslationTable="true">
			<treeModel idref="treeModel"/>
			<trait name="rate" tag="rate">
				<strictClockBranchRates idref="branchRates"/>
			</trait>
			<posterior idref="posterior"/>
		</logTree>
	</mcmc>
	<report>
		<property name="timer">
			<mcmc idref="mcmc"/>
		</property>
	</report>
</beast>
